# Supplementary material for: Clinical factors associated with adherence to aerobic and resistance physical activity guidelines among cancer prevention patients and survivors
Source: PLoS One. 2019 Aug 1;14(8):e0220814. doi: 10.1371/journal.pone.0220814 (PMC6675393; doi:10.1371/journal.pone.0220814)
Supplement: S1 File — (XLSX) [file pone.0220814.s001.xlsx]

## Sheet: CPC Dataset for PLOS One
record_id	hx_smoking	age	menopause	sex	TimeSinceFirstCancerDx	bmi	BMICategories	aerobicguidelinesmet	resistanceguidelinesmet	bothguidelinesmet	AgeCategories	RaceEthnicity	insurance	hx_cancer	cancer_type	chemo_ther	radi_ther	surg_tr	MultiModality	anth_cyc	rad_side	surg_type	hx_diabet
101	1	43	1	1	.	27.7	2	1	1	1	1	1	1	0	.	.	.	.	.	.	.	.	3
104	1	48	1	1	.	29.44	2	1	1	1	2	3	1	0	.	.	.	.	.	.	.	.	3
151	1	37	1	1	.	30.32	3	1	1	1	1	4	1	0	.	.	.	.	.	.	.	.	1
296	1	62	3	1	.	36.3	3	1	1	1	3	4	1	0	.	.	.	.	.	.	.	.	1
408	1	56	3	1	.	23	1	0	1	1	3	1	1	0	.	.	.	.	.	.	.	.	3
690	1	51	3	1	.	25.5	2	0	1	1	2	1	1	0	.	.	.	.	.	.	.	.	3
136	3	57	2	1	1	24.5	1	1	1	1	3	1	1	1	1	0	0	0	0	.	.	.	3
29	1	52	2	1	2	37.1	3	0	0	0	2	3	1	1	1	1	1	1	1	1	1	1	3
94	1	53	3	1	1	28.05	2	1	1	1	2	4	1	1	1	0	0	1	0	.	.	1	3
241	1	46	3	1	2	26.7	2	1	1	1	2	1	1	1	1	1	1	1	1	1	2	2	3
545	1	39	3	1	2	31.5	3	1	1	1	1	3	1	1	1	1	0	1	0	1	.	1	3
98	1	55	3	1	2	33.2	3	1	1	1	3	3	1	1	1	1	1	1	1	1	1	2	1
803	1	48	3	1	2	23.17	1	1	1	1	2	4	1	1	1	1	1	1	1	1	2	2	3
1037	1	57	3	1	2	21	1	0	1	1	3	4	1	1	1	1	1	1	1	1	1	1	3
698	1	62	3	1	2	32.21	3	1	1	1	3	1	1	1	1	0	1	1	0	.	1	2	3
1051	1	58	3	1	2	23.6	1	1	1	1	3	1	1	1	1	1	1	1	1	1	1	2	3
606	2	55	3	1	2	23	1	1	1	1	3	3	1	1	1	0	1	1	0	.	1	2	3
1121	1	52	3	1	2	32.9	3	0	1	1	2	2	1	1	3	0	0	1	0	.	.	.	3
1119	1	62	3	1	1	55.7	3	1	1	1	3	1	1	1	4	1	1	0	0	0	3	.	1
284	1	58	3	1	2	31.4	3	1	1	1	3	1	1	1	9	0	0	1	0	.	.	.	2
319	1	40	1	1	2	44	3	1	1	1	1	4	1	1	12	.	.	.	.	.	.	.	3
248	1	49	1	1	2	28.19	2	1	1	1	2	1	1	1	18	0	0	0	0	.	.	.	3
491	1	56	3	1	2	26	2	1	0	1	3	1	1	1	24	1	0	0	0	0	.	.	3
43	2	66	.	2	.	30	3	0	1	1	4	1	2	0	.	.	.	.	.	.	.	.	3
889	1	80	.	2	.	38.4	3	1	1	1	5	1	2	0	.	.	.	.	.	.	.	.	3
128	1	61	1	1	.	37.38	3	1	1	1	3	1	2	0	.	.	.	.	.	.	.	.	1
277	1	54	1	1	.	27.16	2	0	0	0	2	1	2	0	.	.	.	.	.	.	.	.	1
20	2	67	3	1	.	29	2	1	1	1	4	1	2	0	.	.	.	.	.	.	.	.	3
21	1	68	3	1	.	30.41	3	1	0	1	4	1	2	0	.	.	.	.	.	.	.	.	1
23	1	65	3	1	.	29.8	2	1	1	1	4	1	2	0	.	.	.	.	.	.	.	.	3
28	2	65	3	1	.	31.3	3	1	1	1	4	1	2	0	.	.	.	.	.	.	.	.	1
31	1	63	3	1	.	30.9	3	1	1	1	3	4	2	0	.	.	.	.	.	.	.	.	3
33	1	72	3	1	.	36.75	3	1	1	1	4	1	2	0	.	.	.	.	.	.	.	.	1
46	1	68	3	1	.	34.1	3	1	1	1	4	4	2	0	.	.	.	.	.	.	.	.	3
52	2	69	3	1	.	31	3	1	1	1	4	4	2	0	.	.	.	.	.	.	.	.	3
53	1	41	3	1	.	44.17	3	1	1	1	1	3	2	0	.	.	.	.	.	.	.	.	1
62	2	68	3	1	.	29.5	2	1	1	1	4	1	2	0	.	.	.	.	.	.	.	.	3
70	2	69	3	1	.	41.2	3	1	1	1	4	1	2	0	.	.	.	.	.	.	.	.	1
122	1	69	3	1	.	22.07	1	1	1	1	4	1	2	0	.	.	.	.	.	.	.	.	3
160	1	66	3	1	.	30.2	3	1	1	1	4	4	2	0	.	.	.	.	.	.	.	.	3
177	1	62	3	1	.	32.1	3	1	1	1	3	3	2	0	.	.	.	.	.	.	.	.	3
197	2	66	3	1	.	41.7	3	1	1	1	4	1	2	0	.	.	.	.	.	.	.	.	1
246	2	72	3	1	.	37	3	1	1	1	4	3	2	0	.	.	.	.	.	.	.	.	3
283	1	71	3	1	.	33.79	3	1	1	1	4	1	2	0	.	.	.	.	.	.	.	.	3
310	1	72	3	1	.	24.3	1	0	0	0	4	3	2	0	.	.	.	.	.	.	.	.	3
312	2	67	3	1	.	28.9	2	1	1	1	4	1	2	0	.	.	.	.	.	.	.	.	3
341	2	64	3	1	.	30.13	3	0	0	0	3	1	2	0	.	.	.	.	.	.	.	.	1
348	1	68	3	1	.	25.3	2	0	1	1	4	1	2	0	.	.	.	.	.	.	.	.	3
419	2	64	3	1	.	28.2	2	1	1	1	3	1	2	0	.	.	.	.	.	.	.	.	3
424	1	67	3	1	.	44.7	3	1	1	1	4	3	2	0	.	.	.	.	.	.	.	.	3
498	2	57	3	1	.	48.2	3	1	1	1	3	3	2	0	.	.	.	.	.	.	.	.	3
527	1	65	3	1	.	25.15	2	1	1	1	4	1	2	0	.	.	.	.	.	.	.	.	3
537	2	69	3	1	.	26.18	2	1	1	1	4	1	2	0	.	.	.	.	.	.	.	.	3
577	1	64	3	1	.	43	3	1	1	1	3	1	2	0	.	.	.	.	.	.	.	.	3
578	1	67	3	1	.	20	1	0	1	1	4	1	2	0	.	.	.	.	.	.	.	.	3
597	1	67	3	1	.	28.07	2	1	1	1	4	1	2	0	.	.	.	.	.	.	.	.	3
610	2	51	3	1	.	32.93	3	1	1	1	2	1	2	0	.	.	.	.	.	.	.	.	1
612	1	66	3	1	.	33.5	3	1	1	1	4	1	2	0	.	.	.	.	.	.	.	.	3
631	1	73	3	1	.	24.6	1	0	1	1	4	1	2	0	.	.	.	.	.	.	.	.	3
673	2	72	3	1	.	28.94	2	1	1	1	4	1	2	0	.	.	.	.	.	.	.	.	3
745	1	67	3	1	.	20.7	1	1	1	1	4	1	2	0	.	.	.	.	.	.	.	.	3
761	1	59	3	1	.	35.8	3	1	1	1	3	3	2	0	.	.	.	.	.	.	.	.	3
831	1	68	3	1	.	41.8	3	1	1	1	4	4	2	0	.	.	.	.	.	.	.	.	1
841	1	76	3	1	.	28.48	2	1	1	1	5	1	2	0	.	.	.	.	.	.	.	.	3
844	1	67	3	1	.	29.4	2	1	1	1	4	2	2	0	.	.	.	.	.	.	.	.	3
846	1	73	3	1	.	40.16	3	1	1	1	4	2	2	0	.	.	.	.	.	.	.	.	3
1009	1	70	3	1	.	28.65	2	1	1	1	4	4	2	0	.	.	.	.	.	.	.	.	3
1039	1	74	3	1	.	27.8	2	1	0	1	4	1	2	0	.	.	.	.	.	.	.	.	3
1047	1	67	3	1	.	38.3	3	1	1	1	4	1	2	0	.	.	.	.	.	.	.	.	3
699	2	67	.	2	2	28.9	2	1	1	1	4	1	2	1	1	1	0	1	0	1	.	1	3
435	2	65	3	1	1	43.5	3	1	1	1	4	1	2	1	1	0	0	0	0	.	.	.	3
579	1	64	3	1	1	24.2	1	1	1	1	3	1	2	1	1	0	0	0	0	.	.	.	3
1094	3	68	3	1	1	29.3	2	1	1	1	4	3	2	1	1	0	0	1	0	.	.	1	3
199	1	49	3	1	1	33.5	3	1	1	1	2	3	2	1	1	1	1	1	1	1	2	1	3
538	2	78	3	1	1	41.83	3	1	1	1	5	1	2	1	1	0	0	1	0	.	.	2	1
797	1	70	3	1	1	29.81	2	0	0	0	4	1	2	1	1	0	0	1	0	.	.	1	3
871	1	68	3	1	1	32.6	3	1	1	1	4	1	2	1	1	0	0	1	0	.	.	2	3
515	1	66	3	1	1	31.56	3	0	0	0	4	1	2	1	1	0	0	1	0	.	.	1	3
551	1	69	3	1	1	35	3	1	1	1	4	1	2	1	1	0	0	1	0	.	.	1	3
40	1	69	3	1	1	32.2	3	1	1	1	4	4	2	1	1	0	1	1	0	.	2	2	1
480	1	73	3	1	1	27.42	2	1	1	1	4	4	2	1	1	0	0	1	0	.	.	1	1
616	1	68	3	1	2	34.1	3	0	1	1	4	1	2	1	1	0	0	1	0	.	.	2	3
38	2	66	3	1	2	34.1	3	0	0	0	4	1	2	1	1	0	0	1	0	.	.	1	3
1100	1	78	3	1	2	27.02	2	1	1	1	5	1	2	1	1	0	0	1	0	.	.	1	3
27	1	71	3	1	2	26	2	0	1	1	4	1	2	1	1	0	1	1	0	.	1	2	3
65	1	70	3	1	2	31.9	3	1	1	1	4	1	2	1	1	0	1	1	0	.	1	2	3
311	1	62	3	1	2	45.2	3	1	1	1	3	3	2	1	1	1	1	1	1	1	1	2	1
369	1	53	3	1	2	37.4	3	1	1	1	2	1	2	1	1	1	1	1	1	1	1	1	1
473	2	71	3	1	2	39.52	3	1	1	1	4	1	2	1	1	0	1	1	0	.	2	2	3
655	1	73	3	1	2	24.3	1	1	1	1	4	1	2	1	1	0	1	1	0	.	1	2	3
1078	1	68	3	1	2	33.1	3	1	0	1	4	2	2	1	1	1	1	1	1	0	2	1	3
243	1	74	3	1	2	38.4	3	1	1	1	4	3	2	1	1	0	1	1	0	.	1	2	3
289	1	56	3	1	2	33.8	3	1	1	1	3	4	2	1	1	1	0	1	0	1	.	1	3
324	2	51	3	1	2	36.5	3	1	1	1	2	4	2	1	1	1	1	1	1	1	1	1	1
809	1	68	3	1	2	32.3	3	1	1	1	4	1	2	1	1	0	1	1	0	.	1	2	3
855	1	82	3	1	2	28.9	2	0	1	1	5	1	2	1	1	0	1	1	0	.	1	2	1
950	1	76	3	1	2	34.1	3	1	1	1	5	1	2	1	1	0	1	1	0	.	1	2	3
991	2	67	3	1	2	36.89	3	1	1	1	4	3	2	1	1	1	1	1	1	1	2	2	1
1064	1	69	3	1	2	27.6	2	1	1	1	4	1	2	1	1	0	0	1	0	.	.	1	3
1072	1	67	3	1	2	34.6	3	1	1	1	4	1	2	1	1	0	1	1	0	.	2	2	1
1077	1	65	3	1	2	41.5	3	1	1	1	4	4	2	1	1	1	1	1	1	1	1	2	3
1113	1	55	3	1	2	34.5	3	1	1	1	3	4	2	1	1	0	0	1	0	.	.	1	3
1122	2	65	3	1	2	33.2	3	1	1	1	4	3	2	1	1	0	0	1	0	.	.	1	3
135	3	71	3	1	2	38.6	3	1	1	1	4	1	2	1	1	1	1	1	1	1	2	1	3
360	1	56	3	1	2	34.2	3	1	1	1	3	3	2	1	1	0	1	1	0	.	1	2	3
403	1	71	3	1	2	28.1	2	1	1	1	4	1	2	1	1	0	0	0	0	.	.	.	3
509	1	78	3	1	2	22	1	0	0	0	5	1	2	1	1	0	1	1	0	.	2	2	1
751	2	68	3	1	2	37.83	3	1	1	1	4	3	2	1	1	1	1	1	1	1	2	2	1
813	1	75	3	1	2	31.3	3	0	1	1	5	1	2	1	1	0	0	1	0	.	.	2	3
842	1	62	3	1	2	38.2	3	1	1	1	3	3	2	1	1	0	1	1	0	.	1	2	3
909	2	71	3	1	2	22.07	1	1	1	1	4	1	2	1	1	1	1	1	1	1	1	2	3
940	1	69	3	1	2	30.9	3	0	1	1	4	3	2	1	1	0	1	1	0	.	1	2	3
942	1	67	3	1	2	30	3	0	0	0	4	1	2	1	1	0	1	1	0	.	1	2	3
997	1	76	3	1	2	30.4	3	1	1	1	5	3	2	1	1	0	0	1	0	.	.	1	3
1066	1	45	3	1	2	19.69	1	1	1	1	2	2	2	1	1	1	0	1	0	1	.	1	3
1076	2	59	3	1	2	32.5	3	1	1	1	3	1	2	1	1	1	1	1	1	0	1	1	1
1093	1	58	3	1	2	26.6	2	1	1	1	3	4	2	1	1	1	1	1	1	1	1	1	3
110	1	59	3	1	2	44.92	3	1	1	1	3	4	2	1	1	0	1	1	0	.	2	2	1
228	2	63	3	1	2	29.8	2	0	1	1	3	1	2	1	1	0	0	1	0	.	.	2	3
236	2	66	3	1	2	45.77	3	1	1	1	4	3	2	1	1	0	1	1	0	.	1	2	2
245	1	66	3	1	2	40	3	1	1	1	4	1	2	1	1	0	1	1	0	.	1	2	3
743	1	66	3	1	2	22.4	1	1	1	1	4	1	2	1	1	1	1	1	1	1	1	2	3
840	2	64	3	1	2	30.6	3	0	1	1	3	1	2	1	1	1	1	1	1	1	2	2	3
11	1	62	3	1	2	33.4	3	0	1	1	3	3	2	1	1	0	0	1	0	.	.	1	2
442	1	67	3	1	2	20.5	1	1	0	1	4	4	2	1	1	0	0	1	0	.	.	1	3
444	1	64	3	1	2	38.6	3	1	1	1	3	3	2	1	1	1	1	1	1	1	2	2	3
526	1	73	3	1	2	29.43	2	1	1	1	4	1	2	1	1	0	1	1	0	.	2	2	3
660	1	61	3	1	2	37.4	3	1	1	1	3	4	2	1	1	1	1	1	1	1	1	2	3
663	1	65	3	1	2	29.1	2	1	1	1	4	1	2	1	1	1	1	1	1	1	1	2	3
226	1	71	3	1	2	28.4	2	0	0	0	4	1	2	1	1	0	1	1	0	.	2	2	3
329	1	52	3	1	2	35.15	3	1	1	1	2	3	2	1	1	1	0	1	0	1	.	1	3
661	1	56	3	1	2	32.3	3	1	1	1	3	4	2	1	1	0	0	1	0	.	.	1	3
943	1	74	3	1	2	31.4	3	1	1	1	4	4	2	1	1	1	1	1	1	1	2	2	1
1118	2	65	3	1	2	24	1	0	1	1	4	1	2	1	1	0	1	1	0	.	1	2	3
1120	1	81	3	1	2	46.17	3	1	1	1	5	1	2	1	1	0	0	1	0	.	.	2	1
4	3	47	3	1	2	43.38	3	1	1	1	2	3	2	1	1	1	1	1	1	1	1	1	3
313	1	76	3	1	2	35.7	3	1	1	1	5	1	2	1	1	0	0	1	0	.	.	2	1
528	2	72	3	1	2	22	1	1	1	1	4	1	2	1	1	1	1	1	1	1	2	1	3
554	2	70	3	1	2	26.2	2	1	1	1	4	1	2	1	1	0	0	1	0	.	.	1	3
770	2	66	3	1	2	28.2	2	1	1	1	4	3	2	1	1	1	1	1	1	1	1	2	3
802	2	72	3	1	2	33.02	3	1	1	1	4	1	2	1	1	1	1	1	1	1	2	2	2
988	2	69	3	1	2	28.8	2	1	1	1	4	1	2	1	1	1	1	1	1	1	1	2	3
142	2	71	3	1	2	37	3	1	1	1	4	1	2	1	1	0	1	1	0	.	1	2	3
251	2	63	3	1	2	48.4	3	1	1	1	3	1	2	1	1	0	1	1	0	.	1	2	3
388	1	67	3	1	2	40.14	3	1	1	1	4	3	2	1	1	0	0	1	0	.	.	1	3
543	2	71	3	1	2	31.7	3	0	1	1	4	1	2	1	1	1	0	1	0	1	.	1	3
609	1	64	3	1	2	35.5	3	1	1	1	3	1	2	1	1	0	0	1	0	.	.	1	3
975	2	73	3	1	2	35.21	3	1	1	1	4	1	2	1	1	1	1	1	1	1	1	1	1
32	1	69	3	1	2	30.2	3	0	0	0	4	1	2	1	1	1	0	1	0	1	.	1	3
48	1	65	3	1	2	31.15	3	1	1	1	4	1	2	1	1	1	1	1	1	1	1	2	3
138	1	56	3	1	2	34.1	3	1	1	1	3	3	2	1	1	1	1	1	1	1	1	2	3
244	1	70	3	1	2	26	2	1	1	1	4	1	2	1	1	1	0	1	0	1	.	1	3
737	1	55	3	1	2	37.12	3	0	1	1	3	3	2	1	1	1	0	1	0	1	.	1	3
758	1	64	3	1	2	37.57	3	0	0	0	3	3	2	1	1	0	1	1	0	.	1	2	3
992	2	69	3	1	2	42.89	3	1	1	1	4	3	2	1	1	1	1	1	1	1	2	2	3
176	1	63	3	1	2	35.4	3	0	1	1	3	1	2	1	1	0	0	1	0	.	.	1	3
358	1	68	3	1	2	27.8	2	1	1	1	4	1	2	1	1	0	1	1	0	.	2	2	1
926	1	78	3	1	2	31.56	3	1	1	1	5	1	2	1	1	0	0	1	0	.	.	1	1
105	2	70	3	1	2	45.31	3	1	1	1	4	4	2	1	1	1	1	1	1	1	1	2	1
529	1	67	3	1	2	46.1	3	1	1	1	4	1	2	1	1	0	1	1	0	.	2	2	3
55	1	79	3	1	2	29.5	2	1	1	1	5	1	2	1	1	0	0	1	0	.	.	2	3
84	1	79	3	1	2	28.94	2	1	1	1	5	1	2	1	1	1	1	1	1	1	2	1	3
107	1	64	3	1	2	37.3	3	1	1	1	3	3	2	1	1	1	0	1	0	1	.	1	3
669	2	75	3	1	2	26.4	2	0	1	1	5	1	2	1	1	0	1	1	0	.	1	2	3
148	1	64	3	1	2	40.4	3	1	1	1	3	3	2	1	1	0	0	1	0	.	.	1	1
455	1	69	3	1	2	25.1	2	0	0	0	4	1	2	1	1	0	0	1	0	.	.	1	3
573	1	77	3	1	2	43	3	1	1	1	5	3	2	1	1	0	0	1	0	.	.	1	3
847	2	67	3	1	2	46.97	3	1	1	1	4	3	2	1	1	0	1	1	0	.	2	2	3
83	1	82	3	1	2	36.8	3	1	1	1	5	3	2	1	1	0	0	1	0	.	.	1	1
108	1	77	3	1	2	32.6	3	1	1	1	5	1	2	1	1	0	1	1	0	.	2	2	1
409	1	82	3	1	2	36.1	3	1	1	1	5	1	2	1	1	0	1	1	0	.	1	2	3
507	1	71	3	1	2	22.5	1	1	1	1	4	1	2	1	1	0	1	1	0	.	1	2	3
811	1	76	3	1	2	29.7	2	1	1	1	5	1	2	1	1	0	0	1	0	.	.	1	3
1046	1	73	3	1	2	24.2	1	0	1	1	4	2	2	1	1	0	1	1	0	.	2	2	3
723	2	84	3	1	2	32.16	3	1	1	1	5	1	2	1	1	0	0	1	0	.	.	1	3
785	1	68	3	1	2	54.9	3	1	1	1	4	1	2	1	1	1	1	1	1	1	2	2	3
863	1	76	3	1	2	30.81	3	1	1	1	5	1	2	1	1	1	1	1	1	1	2	1	3
873	1	70	3	1	2	28.7	2	1	1	1	4	1	2	1	1	1	0	1	0	1	.	1	3
1017	1	70	3	1	2	32.97	3	1	1	1	4	1	2	1	1	0	1	1	0	.	1	2	3
73	2	65	3	1	2	30.6	3	1	1	1	4	1	2	1	1	0	1	1	0	.	2	2	3
69	1	62	3	1	2	28.4	2	0	1	1	3	1	2	1	1	1	0	1	0	1	.	1	3
172	1	86	3	1	2	35.32	3	1	1	1	5	1	2	1	1	0	1	1	0	.	1	2	1
295	1	74	3	1	2	39.1	3	1	1	1	4	4	2	1	1	1	0	1	0	1	.	1	1
316	1	88	3	1	2	26.7	2	0	0	0	5	1	2	1	1	0	0	1	0	.	.	1	3
504	1	70	3	1	2	32.14	3	0	1	1	4	1	2	1	2	0	0	1	0	.	.	.	3
920	1	75	3	1	2	28.31	2	1	1	1	5	4	2	1	2	0	0	1	0	.	.	.	3
42	2	72	3	1	2	34.21	3	1	1	1	4	1	2	1	2	0	0	1	0	.	.	.	3
173	1	84	3	1	2	27.18	2	1	1	1	5	1	2	1	2	0	0	1	0	.	.	.	3
533	1	64	3	1	1	41.86	3	1	1	1	3	3	2	1	3	0	0	1	0	.	.	.	1
129	1	68	3	1	2	25.94	2	1	1	1	4	3	2	1	3	0	0	1	0	.	.	.	3
224	1	72	3	1	2	35.5	3	1	1	1	4	1	2	1	3	0	0	1	0	.	.	.	3
118	1	66	3	1	2	30	3	0	1	1	4	3	2	1	3	0	0	1	0	.	.	.	3
952	1	70	3	1	2	61.18	3	1	1	1	4	1	2	1	3	0	0	1	0	.	.	.	3
345	2	63	3	1	1	45.2	3	1	1	1	3	1	2	1	4	0	1	1	0	.	3	.	3
897	1	65	3	1	2	35.6	3	1	1	1	4	1	2	1	4	0	0	1	0	.	.	.	3
508	1	73	3	1	2	37.7	3	1	1	1	4	1	2	1	4	0	1	1	0	.	3	.	1
968	2	69	3	1	2	26	2	1	1	1	4	1	2	1	4	0	0	1	0	.	.	.	3
165	1	74	3	1	2	28.43	2	1	1	1	4	3	2	1	4	0	1	1	0	.	3	.	3
969	1	86	3	1	2	34.61	3	1	1	1	5	4	2	1	4	0	1	1	0	.	3	.	1
365	2	74	3	1	2	30.3	3	1	1	1	4	1	2	1	5	0	0	1	0	.	.	.	1
494	2	50	2	1	2	36.5	3	0	0	0	2	4	2	1	7	0	0	1	0	.	.	.	3
8	1	69	3	1	2	26.8	2	1	1	1	4	1	2	1	8	1	0	1	0	0	.	.	3
155	1	71	3	1	2	36.5	3	1	1	1	4	1	2	1	8	0	0	1	0	.	.	.	3
878	1	26	1	1	1	31.8	3	0	1	1	1	4	2	1	9	0	0	1	0	.	.	.	3
36	2	74	3	1	2	30.8	3	1	1	1	4	1	2	1	9	0	0	1	0	.	.	.	3
162	1	67	3	1	2	39.37	3	1	0	1	4	1	2	1	11	1	1	1	1	1	1	.	3
568	1	59	3	1	2	35.5	3	1	1	1	3	3	2	1	11	0	0	1	0	.	.	.	3
351	2	66	3	1	2	26.4	2	1	1	1	4	1	2	1	11	0	0	1	0	.	.	.	3
839	1	69	3	1	2	25.6	2	1	1	1	4	1	2	1	11	0	0	1	0	.	.	.	3
949	2	65	3	1	2	32.29	3	1	1	1	4	1	2	1	11	0	0	1	0	.	.	.	3
449	1	71	3	1	3	24.17	1	1	1	1	4	1	2	1	12	.	.	.	.	.	.	.	3
1021	2	71	3	1	3	19.1	1	1	1	1	4	1	2	1	12	.	.	.	.	.	.	.	3
1022	2	70	3	1	3	22.8	1	1	1	1	4	1	2	1	12	.	.	.	.	.	.	.	3
1034	2	71	3	1	3	30.7	3	0	0	0	4	1	2	1	12	.	.	.	.	.	.	.	3
675	1	68	3	1	1	42	3	1	1	1	4	1	2	1	12	.	.	.	.	.	.	.	1
710	1	71	3	1	1	28.5	2	1	1	1	4	1	2	1	12	.	.	.	.	.	.	.	3
948	1	65	3	1	1	27.3	2	1	1	1	4	1	2	1	12	.	.	.	.	.	.	.	3
1004	1	58	3	1	1	41.9	3	1	1	1	3	1	2	1	12	.	.	.	.	.	.	.	3
765	1	69	3	1	2	27.43	2	1	0	1	4	1	2	1	12	.	.	.	.	.	.	.	3
262	1	74	3	1	2	31.2	3	0	1	1	4	1	2	1	12	0	0	1	0	.	.	.	3
63	2	66	3	1	2	23	1	1	1	1	4	1	2	1	12	.	.	.	.	.	.	.	3
337	1	68	3	1	2	33.6	3	1	1	1	4	1	2	1	12	.	.	.	.	.	.	.	3
859	1	71	3	1	2	31.04	3	1	1	1	4	1	2	1	12	.	.	.	.	.	.	.	1
385	1	70	3	1	2	41.8	3	1	1	1	4	1	2	1	12	.	.	.	.	.	.	.	3
209	1	52	3	1	2	36.4	3	1	1	1	2	1	2	1	14	1	0	0	0	0	.	.	3
227	2	66	3	1	2	29	2	1	1	1	4	1	2	1	17	0	0	1	0	.	.	.	3
259	1	66	3	1	2	43.5	3	1	1	1	4	1	2	1	19	1	0	0	0	1	.	.	1
443	1	66	3	1	2	42.2	3	1	1	1	4	1	2	1	23	0	0	1	0	.	.	.	1
666	1	73	3	1	2	33.31	3	1	1	1	4	1	2	1	27	1	1	1	1	0	3	.	1
769	1	67	3	1	2	35.09	3	1	1	1	4	3	2	1	27	0	0	1	0	.	.	.	3
778	1	67	3	1	1	30.9	3	0	1	1	4	1	2	1	28	0	0	1	0	.	.	.	1
700	2	58	3	1	2	32.2	3	1	1	1	3	3	2	1	28	0	0	1	0	.	.	.	1
759	1	64	3	1	2	28.13	2	1	1	1	3	1	2	1	29	1	0	0	0	0	.	.	3
585	1	69	3	1	2	25.58	2	1	1	1	4	1	2	1	29	1	0	1	0	1	.	.	3
851	2	53	3	1	1	36.1	3	1	1	1	2	1	2	1	31	1	0	0	0	0	.	.	3
5	1	61	.	2	.	30.6	3	1	1	1	3	1	3	0	.	.	.	.	.	.	.	.	3
78	2	66	.	2	.	52.2	3	1	1	1	4	1	3	0	.	.	.	.	.	.	.	.	3
114	1	51	.	2	.	34.8	3	1	1	1	2	1	3	0	.	.	.	.	.	.	.	.	3
154	1	44	.	2	.	40.87	3	1	1	1	1	3	3	0	.	.	.	.	.	.	.	.	3
169	2	66	.	2	.	34.8	3	1	1	1	4	1	3	0	.	.	.	.	.	.	.	.	3
412	1	48	.	2	.	49.8	3	0	0	0	2	3	3	0	.	.	.	.	.	.	.	.	3
582	1	58	.	2	.	44.8	3	1	1	1	3	1	3	0	.	.	.	.	.	.	.	.	3
588	2	59	.	2	.	32.7	3	1	1	1	3	1	3	0	.	.	.	.	.	.	.	.	3
634	1	69	.	2	.	36.32	3	1	1	1	4	3	3	0	.	.	.	.	.	.	.	.	3
667	2	62	.	2	.	37	3	0	1	1	3	1	3	0	.	.	.	.	.	.	.	.	2
676	2	56	.	2	.	34.56	3	1	1	1	3	1	3	0	.	.	.	.	.	.	.	.	3
689	1	46	.	2	.	38.78	3	1	1	1	2	3	3	0	.	.	.	.	.	.	.	.	3
762	2	52	.	2	.	33.3	3	1	1	1	2	1	3	0	.	.	.	.	.	.	.	.	3
781	1	29	.	2	.	37.74	3	1	1	1	1	1	3	0	.	.	.	.	.	.	.	.	3
887	1	64	.	2	.	35.3	3	0	1	1	3	1	3	0	.	.	.	.	.	.	.	.	3
934	3	59	.	2	.	33.48	3	1	1	1	3	1	3	0	.	.	.	.	.	.	.	.	3
1048	2	58	.	2	.	39.1	3	1	1	1	3	1	3	0	.	.	.	.	.	.	.	.	1
1049	1	62	.	2	.	49.5	3	1	0	1	3	3	3	0	.	.	.	.	.	.	.	.	1
1085	1	63	.	2	.	35.07	3	0	1	1	3	3	3	0	.	.	.	.	.	.	.	.	3
1087	2	56	.	2	.	34.2	3	0	1	1	3	1	3	0	.	.	.	.	.	.	.	.	3
10	1	51	1	1	.	43	3	1	1	1	2	1	3	0	.	.	.	.	.	.	.	.	1
17	1	51	1	1	.	40.86	3	1	1	1	2	1	3	0	.	.	.	.	.	.	.	.	3
103	1	53	1	1	.	46.6	3	1	1	1	2	1	3	0	.	.	.	.	.	.	.	.	3
113	1	47	1	1	.	30.91	3	1	1	1	2	1	3	0	.	.	.	.	.	.	.	.	3
126	1	35	1	1	.	30.35	3	1	1	1	1	3	3	0	.	.	.	.	.	.	.	.	3
130	1	47	1	1	.	27.2	2	1	1	1	2	3	3	0	.	.	.	.	.	.	.	.	3
131	1	37	1	1	.	35.71	3	1	1	1	1	4	3	0	.	.	.	.	.	.	.	.	3
144	1	44	1	1	.	54.23	3	1	1	1	1	1	3	0	.	.	.	.	.	.	.	.	1
145	1	42	1	1	.	29.1	2	1	1	1	1	4	3	0	.	.	.	.	.	.	.	.	3
153	2	36	1	1	.	33.36	3	1	1	1	1	4	3	0	.	.	.	.	.	.	.	.	3
157	1	34	1	1	.	39.33	3	0	1	1	1	3	3	0	.	.	.	.	.	.	.	.	3
163	1	54	1	1	.	38.46	3	1	1	1	2	3	3	0	.	.	.	.	.	.	.	.	3
194	1	19	1	1	.	32.1	3	1	1	1	1	1	3	0	.	.	.	.	.	.	.	.	3
249	1	45	1	1	.	30.9	3	1	1	1	2	1	3	0	.	.	.	.	.	.	.	.	3
268	1	51	1	1	.	33.7	3	0	1	1	2	3	3	0	.	.	.	.	.	.	.	.	3
271	1	42	1	1	.	41.6	3	1	1	1	1	3	3	0	.	.	.	.	.	.	.	.	1
278	1	40	1	1	.	37.8	3	1	1	1	1	3	3	0	.	.	.	.	.	.	.	.	3
280	1	46	1	1	.	29.5	2	0	0	0	2	3	3	0	.	.	.	.	.	.	.	.	3
285	1	33	1	1	.	43.1	3	1	1	1	1	3	3	0	.	.	.	.	.	.	.	.	3
292	1	50	1	1	.	31.45	3	1	1	1	2	1	3	0	.	.	.	.	.	.	.	.	3
298	1	43	1	1	.	28.9	2	0	1	1	1	1	3	0	.	.	.	.	.	.	.	.	3
302	2	41	1	1	.	47.2	3	1	1	1	1	1	3	0	.	.	.	.	.	.	.	.	3
314	1	39	1	1	.	34.07	3	0	0	0	1	1	3	0	.	.	.	.	.	.	.	.	3
315	1	41	1	1	.	45.8	3	1	1	1	1	3	3	0	.	.	.	.	.	.	.	.	3
333	1	28	1	1	.	35	3	1	1	1	1	1	3	0	.	.	.	.	.	.	.	.	3
339	1	47	1	1	.	29.14	2	1	1	1	2	1	3	0	.	.	.	.	.	.	.	.	3
344	2	40	1	1	.	33	3	0	0	0	1	1	3	0	.	.	.	.	.	.	.	.	3
407	1	39	1	1	.	35.4	3	1	1	1	1	3	3	0	.	.	.	.	.	.	.	.	1
410	1	50	1	1	.	27.3	2	0	1	1	2	1	3	0	.	.	.	.	.	.	.	.	3
495	1	57	1	1	.	39.9	3	1	1	1	3	3	3	0	.	.	.	.	.	.	.	.	3
523	1	48	1	1	.	28.75	2	1	1	1	2	1	3	0	.	.	.	.	.	.	.	.	2
524	2	44	1	1	.	24.1	1	1	1	1	1	1	3	0	.	.	.	.	.	.	.	.	3
532	1	46	1	1	.	37.2	3	1	1	1	2	2	3	0	.	.	.	.	.	.	.	.	3
584	1	34	1	1	.	25.3	2	1	1	1	1	1	3	0	.	.	.	.	.	.	.	.	3
595	1	19	1	1	.	36.54	3	1	1	1	1	3	3	0	.	.	.	.	.	.	.	.	3
618	1	40	1	1	.	38.2	3	1	1	1	1	4	3	0	.	.	.	.	.	.	.	.	3
619	1	39	1	1	.	36.5	3	1	1	1	1	1	3	0	.	.	.	.	.	.	.	.	3
621	1	42	1	1	.	45.6	3	1	1	1	1	1	3	0	.	.	.	.	.	.	.	.	3
626	1	45	1	1	.	33.18	3	1	1	1	2	1	3	0	.	.	.	.	.	.	.	.	3
637	1	42	1	1	.	39.15	3	1	1	1	1	3	3	0	.	.	.	.	.	.	.	.	3
665	1	39	1	1	.	46.1	3	1	1	1	1	3	3	0	.	.	.	.	.	.	.	.	3
693	2	50	1	1	.	26	2	0	0	0	2	1	3	0	.	.	.	.	.	.	.	.	3
695	1	48	1	1	.	28.7	2	1	1	1	2	1	3	0	.	.	.	.	.	.	.	.	3
749	1	48	1	1	.	31.98	3	1	1	1	2	1	3	0	.	.	.	.	.	.	.	.	3
752	1	50	1	1	.	50.31	3	1	1	1	2	4	3	0	.	.	.	.	.	.	.	.	3
764	3	39	1	1	.	32.2	3	1	1	1	1	1	3	0	.	.	.	.	.	.	.	.	2
780	1	57	1	1	.	38.78	3	1	1	1	3	1	3	0	.	.	.	.	.	.	.	.	3
806	1	44	1	1	.	42.4	3	1	1	1	1	1	3	0	.	.	.	.	.	.	.	.	3
808	1	48	1	1	.	46.15	3	1	1	1	2	3	3	0	.	.	.	.	.	.	.	.	3
819	1	37	1	1	.	29.7	2	1	1	1	1	4	3	0	.	.	.	.	.	.	.	.	3
833	1	44	1	1	.	28.52	2	1	1	1	1	1	3	0	.	.	.	.	.	.	.	.	3
835	1	44	1	1	.	35.96	3	1	1	1	1	1	3	0	.	.	.	.	.	.	.	.	2
836	1	49	1	1	.	29.8	2	1	1	1	2	3	3	0	.	.	.	.	.	.	.	.	3
849	1	18	1	1	.	23.39	1	1	1	1	1	4	3	0	.	.	.	.	.	.	.	.	3
862	1	42	1	1	.	32.47	3	1	1	1	1	1	3	0	.	.	.	.	.	.	.	.	3
868	1	40	1	1	.	37.62	3	1	1	1	1	1	3	0	.	.	.	.	.	.	.	.	3
881	1	42	1	1	.	24.92	1	1	1	1	1	3	3	0	.	.	.	.	.	.	.	.	3
898	1	47	1	1	.	32.2	3	1	1	1	2	1	3	0	.	.	.	.	.	.	.	.	3
901	3	42	1	1	.	34.46	3	1	1	1	1	1	3	0	.	.	.	.	.	.	.	.	3
931	1	45	1	1	.	33.17	3	1	1	1	2	1	3	0	.	.	.	.	.	.	.	.	3
932	1	47	1	1	.	34.3	3	1	1	1	2	3	3	0	.	.	.	.	.	.	.	.	3
939	1	46	1	1	.	32.37	3	0	1	1	2	3	3	0	.	.	.	.	.	.	.	.	1
945	1	45	1	1	.	30.9	3	1	1	1	2	3	3	0	.	.	.	.	.	.	.	.	3
983	1	49	1	1	.	41.9	3	1	1	1	2	1	3	0	.	.	.	.	.	.	.	.	3
985	1	26	1	1	.	37.68	3	1	1	1	1	4	3	0	.	.	.	.	.	.	.	.	1
998	1	48	1	1	.	36.2	3	0	1	1	2	3	3	0	.	.	.	.	.	.	.	.	3
1002	1	51	1	1	.	32.93	3	1	1	1	2	1	3	0	.	.	.	.	.	.	.	.	3
1012	1	49	1	1	.	35.3	3	1	1	1	2	4	3	0	.	.	.	.	.	.	.	.	3
1023	1	52	1	1	.	43.2	3	1	1	1	2	1	3	0	.	.	.	.	.	.	.	.	3
1036	3	41	1	1	.	26.5	2	0	0	0	1	1	3	0	.	.	.	.	.	.	.	.	3
1038	2	40	1	1	.	37.3	3	1	1	1	1	1	3	0	.	.	.	.	.	.	.	.	3
1050	1	50	1	1	.	33.84	3	1	1	1	2	1	3	0	.	.	.	.	.	.	.	.	3
1067	1	52	1	1	.	30.6	3	1	1	1	2	4	3	0	.	.	.	.	.	.	.	.	3
1079	1	39	1	1	.	31	3	1	1	1	1	3	3	0	.	.	.	.	.	.	.	.	3
1081	1	46	1	1	.	29.5	2	1	1	1	2	4	3	0	.	.	.	.	.	.	.	.	3
1128	2	52	1	1	.	33.4	3	1	1	1	2	3	3	0	.	.	.	.	.	.	.	.	3
252	1	46	2	1	.	37.63	3	1	1	1	2	1	3	0	.	.	.	.	.	.	.	.	1
258	1	54	2	1	.	31.5	3	1	1	1	2	4	3	0	.	.	.	.	.	.	.	.	3
305	1	49	2	1	.	39.1	3	0	0	0	2	3	3	0	.	.	.	.	.	.	.	.	3
492	1	55	2	1	.	38.2	3	1	1	1	3	1	3	0	.	.	.	.	.	.	.	.	3
594	1	47	2	1	.	23.24	1	1	1	1	2	2	3	0	.	.	.	.	.	.	.	.	3
646	2	50	2	1	.	48	3	1	1	1	2	1	3	0	.	.	.	.	.	.	.	.	2
816	1	47	2	1	.	30.47	3	0	0	0	2	1	3	0	.	.	.	.	.	.	.	.	3
856	2	49	2	1	.	48.2	3	1	1	1	2	1	3	0	.	.	.	.	.	.	.	.	3
2	1	61	3	1	.	33.3	3	1	1	1	3	4	3	0	.	.	.	.	.	.	.	.	3
12	1	57	3	1	.	34	3	1	1	1	3	1	3	0	.	.	.	.	.	.	.	.	3
13	1	51	3	1	.	29.26	2	0	1	1	2	1	3	0	.	.	.	.	.	.	.	.	3
16	1	49	3	1	.	29.76	2	1	1	1	2	3	3	0	.	.	.	.	.	.	.	.	3
22	1	53	3	1	.	36.8	3	1	1	1	2	3	3	0	.	.	.	.	.	.	.	.	3
24	1	64	3	1	.	25.3	2	0	1	1	3	1	3	0	.	.	.	.	.	.	.	.	3
25	1	57	3	1	.	42.7	3	1	1	1	3	3	3	0	.	.	.	.	.	.	.	.	3
30	2	60	3	1	.	31.07	3	1	1	1	3	1	3	0	.	.	.	.	.	.	.	.	3
34	2	56	3	1	.	24.98	1	0	0	0	3	1	3	0	.	.	.	.	.	.	.	.	3
35	1	54	3	1	.	30.3	3	0	1	1	2	1	3	0	.	.	.	.	.	.	.	.	1
37	2	56	3	1	.	44.18	3	1	1	1	3	4	3	0	.	.	.	.	.	.	.	.	3
39	1	62	3	1	.	27.13	2	1	1	1	3	3	3	0	.	.	.	.	.	.	.	.	3
44	1	64	3	1	.	29.5	2	1	1	1	3	4	3	0	.	.	.	.	.	.	.	.	3
45	1	60	3	1	.	32.2	3	1	1	1	3	1	3	0	.	.	.	.	.	.	.	.	3
56	1	56	3	1	.	35.6	3	1	1	1	3	4	3	0	.	.	.	.	.	.	.	.	3
57	1	52	3	1	.	24.8	1	0	1	1	2	2	3	0	.	.	.	.	.	.	.	.	3
58	1	54	3	1	.	29.3	2	1	1	1	2	1	3	0	.	.	.	.	.	.	.	.	3
59	1	56	3	1	.	40.74	3	1	1	1	3	1	3	0	.	.	.	.	.	.	.	.	3
60	2	56	3	1	.	34.5	3	1	1	1	3	3	3	0	.	.	.	.	.	.	.	.	1
64	1	55	3	1	.	26.5	2	1	1	1	3	1	3	0	.	.	.	.	.	.	.	.	3
71	1	63	3	1	.	27.5	2	0	1	1	3	1	3	0	.	.	.	.	.	.	.	.	3
72	1	53	3	1	.	52.16	3	1	1	1	2	3	3	0	.	.	.	.	.	.	.	.	3
75	1	53	3	1	.	32.4	3	1	1	1	2	3	3	0	.	.	.	.	.	.	.	.	3
76	2	47	3	1	.	33.3	3	1	1	1	2	1	3	0	.	.	.	.	.	.	.	.	3
79	1	65	3	1	.	34	3	1	1	1	4	1	3	0	.	.	.	.	.	.	.	.	1
81	1	52	3	1	.	31.44	3	1	1	1	2	4	3	0	.	.	.	.	.	.	.	.	3
120	1	56	3	1	.	32.25	3	0	1	1	3	1	3	0	.	.	.	.	.	.	.	.	1
121	1	63	3	1	.	40.5	3	1	1	1	3	1	3	0	.	.	.	.	.	.	.	.	3
123	1	58	3	1	.	28.9	2	0	1	1	3	3	3	0	.	.	.	.	.	.	.	.	3
124	1	59	3	1	.	28.5	2	0	1	1	3	3	3	0	.	.	.	.	.	.	.	.	3
132	1	67	3	1	.	28.42	2	1	1	1	4	2	3	0	.	.	.	.	.	.	.	.	1
137	3	59	3	1	.	30.3	3	1	1	1	3	3	3	0	.	.	.	.	.	.	.	.	3
139	1	71	3	1	.	35.1	3	1	1	1	4	1	3	0	.	.	.	.	.	.	.	.	3
140	3	50	3	1	.	44.4	3	0	1	1	2	3	3	0	.	.	.	.	.	.	.	.	3
141	1	53	3	1	.	52.9	3	1	1	1	2	1	3	0	.	.	.	.	.	.	.	.	1
158	1	66	3	1	.	30.4	3	1	1	1	4	1	3	0	.	.	.	.	.	.	.	.	3
159	1	56	3	1	.	33.8	3	1	1	1	3	1	3	0	.	.	.	.	.	.	.	.	3
161	1	62	3	1	.	43.16	3	1	1	1	3	1	3	0	.	.	.	.	.	.	.	.	3
164	2	52	3	1	.	26.49	2	1	0	1	2	1	3	0	.	.	.	.	.	.	.	.	3
166	1	60	3	1	.	39.4	3	1	1	1	3	4	3	0	.	.	.	.	.	.	.	.	1
167	2	56	3	1	.	39.5	3	1	1	1	3	3	3	0	.	.	.	.	.	.	.	.	1
171	1	61	3	1	.	39.5	3	1	1	1	3	1	3	0	.	.	.	.	.	.	.	.	3
174	1	62	3	1	.	27.44	2	1	1	1	3	1	3	0	.	.	.	.	.	.	.	.	3
179	2	53	3	1	.	23.2	1	0	1	1	2	1	3	0	.	.	.	.	.	.	.	.	3
195	1	53	3	1	.	36.94	3	1	1	1	2	3	3	0	.	.	.	.	.	.	.	.	2
198	2	56	3	1	.	30.42	3	1	1	1	3	1	3	0	.	.	.	.	.	.	.	.	3
206	1	58	3	1	.	31.3	3	0	1	1	3	1	3	0	.	.	.	.	.	.	.	.	3
207	2	51	3	1	.	34.5	3	1	1	1	2	4	3	0	.	.	.	.	.	.	.	.	3
234	1	57	3	1	.	49.7	3	1	1	1	3	3	3	0	.	.	.	.	.	.	.	.	2
238	1	57	3	1	.	38.33	3	1	1	1	3	3	3	0	.	.	.	.	.	.	.	.	3
239	2	62	3	1	.	32	3	1	1	1	3	1	3	0	.	.	.	.	.	.	.	.	3
240	1	63	3	1	.	29.4	2	1	1	1	3	3	3	0	.	.	.	.	.	.	.	.	3
247	1	62	3	1	.	27.8	2	1	1	1	3	3	3	0	.	.	.	.	.	.	.	.	3
250	2	64	3	1	.	29.52	2	1	1	1	3	1	3	0	.	.	.	.	.	.	.	.	3
253	1	59	3	1	.	31.5	3	1	1	1	3	1	3	0	.	.	.	.	.	.	.	.	1
256	1	56	3	1	.	25.9	2	0	0	0	3	4	3	0	.	.	.	.	.	.	.	.	3
257	1	59	3	1	.	28.3	2	0	1	1	3	3	3	0	.	.	.	.	.	.	.	.	1
267	2	46	3	1	.	32.5	3	1	1	1	2	1	3	0	.	.	.	.	.	.	.	.	3
272	1	60	3	1	.	40.4	3	1	1	1	3	3	3	0	.	.	.	.	.	.	.	.	1
273	2	60	3	1	.	23.8	1	0	1	1	3	1	3	0	.	.	.	.	.	.	.	.	3
279	1	59	3	1	.	33.3	3	1	1	1	3	1	3	0	.	.	.	.	.	.	.	.	3
282	1	59	3	1	.	37	3	1	1	1	3	3	3	0	.	.	.	.	.	.	.	.	3
286	1	61	3	1	.	27.59	2	1	1	1	3	1	3	0	.	.	.	.	.	.	.	.	3
288	1	58	3	1	.	42.87	3	1	1	1	3	3	3	0	.	.	.	.	.	.	.	.	3
290	1	52	3	1	.	43.6	3	1	1	1	2	4	3	0	.	.	.	.	.	.	.	.	3
293	1	57	3	1	.	34.49	3	0	1	1	3	1	3	0	.	.	.	.	.	.	.	.	3
300	1	56	3	1	.	25	2	1	1	1	3	4	3	0	.	.	.	.	.	.	.	.	3
301	1	52	3	1	.	32.1	3	0	1	1	2	1	3	0	.	.	.	.	.	.	.	.	3
303	1	63	3	1	.	31.3	3	1	1	1	3	3	3	0	.	.	.	.	.	.	.	.	3
306	1	54	3	1	.	45.31	3	1	1	1	2	3	3	0	.	.	.	.	.	.	.	.	3
307	1	57	3	1	.	27.42	2	0	0	0	3	1	3	0	.	.	.	.	.	.	.	.	3
321	1	54	3	1	.	29.12	2	1	1	1	2	1	3	0	.	.	.	.	.	.	.	.	3
323	1	54	3	1	.	22.4	1	1	1	1	2	1	3	0	.	.	.	.	.	.	.	.	3
330	2	51	3	1	.	29.86	2	0	0	0	2	1	3	0	.	.	.	.	.	.	.	.	3
331	1	59	3	1	.	37.2	3	1	1	1	3	1	3	0	.	.	.	.	.	.	.	.	3
336	2	62	3	1	.	26	2	0	1	1	3	4	3	0	.	.	.	.	.	.	.	.	3
340	1	54	3	1	.	51.75	3	1	1	1	2	3	3	0	.	.	.	.	.	.	.	.	1
347	1	58	3	1	.	29.8	2	0	0	0	3	1	3	0	.	.	.	.	.	.	.	.	3
414	1	56	3	1	.	27	2	1	1	1	3	3	3	0	.	.	.	.	.	.	.	.	3
415	1	60	3	1	.	31.8	3	1	1	1	3	1	3	0	.	.	.	.	.	.	.	.	3
420	1	59	3	1	.	36.8	3	1	1	1	3	3	3	0	.	.	.	.	.	.	.	.	3
489	1	54	3	1	.	32.23	3	1	1	1	2	1	3	0	.	.	.	.	.	.	.	.	3
493	1	54	3	1	.	40.8	3	1	1	1	2	1	3	0	.	.	.	.	.	.	.	.	3
496	1	39	3	1	.	42.2	3	1	1	1	1	3	3	0	.	.	.	.	.	.	.	.	3
497	1	62	3	1	.	29.14	2	0	1	1	3	1	3	0	.	.	.	.	.	.	.	.	3
499	2	60	3	1	.	44.4	3	1	1	1	3	1	3	0	.	.	.	.	.	.	.	.	3
518	1	57	3	1	.	26.14	2	1	1	1	3	1	3	0	.	.	.	.	.	.	.	.	3
520	2	50	3	1	.	51.4	3	1	1	1	2	1	3	0	.	.	.	.	.	.	.	.	3
531	1	47	3	1	.	31	3	1	1	1	2	1	3	0	.	.	.	.	.	.	.	.	3
535	1	59	3	1	.	32.12	3	1	1	1	3	3	3	0	.	.	.	.	.	.	.	.	3
536	1	55	3	1	.	44.6	3	1	1	1	3	1	3	0	.	.	.	.	.	.	.	.	3
542	1	53	3	1	.	31.2	3	0	1	1	2	1	3	0	.	.	.	.	.	.	.	.	3
556	1	65	3	1	.	31	3	1	1	1	4	1	3	0	.	.	.	.	.	.	.	.	3
559	1	55	3	1	.	45	3	1	1	1	3	1	3	0	.	.	.	.	.	.	.	.	3
560	1	53	3	1	.	26.8	2	1	1	1	2	2	3	0	.	.	.	.	.	.	.	.	1
564	3	61	3	1	.	26	2	0	1	1	3	1	3	0	.	.	.	.	.	.	.	.	3
569	1	56	3	1	.	40.5	3	1	1	1	3	4	3	0	.	.	.	.	.	.	.	.	3
571	1	61	3	1	.	33.7	3	1	1	1	3	1	3	0	.	.	.	.	.	.	.	.	3
580	3	54	3	1	.	32.2	3	1	1	1	2	1	3	0	.	.	.	.	.	.	.	.	3
589	1	62	3	1	.	23.91	1	1	0	1	3	1	3	0	.	.	.	.	.	.	.	.	3
592	1	61	3	1	.	23	1	1	1	1	3	1	3	0	.	.	.	.	.	.	.	.	3
593	1	53	3	1	.	35.1	3	1	1	1	2	3	3	0	.	.	.	.	.	.	.	.	3
596	2	56	3	1	.	33.15	3	1	1	1	3	3	3	0	.	.	.	.	.	.	.	.	3
599	1	56	3	1	.	34.8	3	1	1	1	3	1	3	0	.	.	.	.	.	.	.	.	3
601	2	59	3	1	.	33.42	3	1	1	1	3	1	3	0	.	.	.	.	.	.	.	.	3
605	1	51	3	1	.	30.4	3	1	1	1	2	3	3	0	.	.	.	.	.	.	.	.	1
613	1	58	3	1	.	36.91	3	1	1	1	3	1	3	0	.	.	.	.	.	.	.	.	3
622	1	60	3	1	.	27.9	2	1	1	1	3	2	3	0	.	.	.	.	.	.	.	.	3
623	1	49	3	1	.	41.8	3	1	1	1	2	4	3	0	.	.	.	.	.	.	.	.	3
624	1	53	3	1	.	34.3	3	1	0	1	2	2	3	0	.	.	.	.	.	.	.	.	3
625	1	49	3	1	.	41.4	3	1	1	1	2	3	3	0	.	.	.	.	.	.	.	.	3
630	1	56	3	1	.	33.8	3	1	1	1	3	4	3	0	.	.	.	.	.	.	.	.	3
632	1	64	3	1	.	36.8	3	1	1	1	3	2	3	0	.	.	.	.	.	.	.	.	3
633	1	52	3	1	.	31.6	3	1	1	1	2	1	3	0	.	.	.	.	.	.	.	.	1
635	1	40	3	1	.	25.2	2	1	1	1	1	1	3	0	.	.	.	.	.	.	.	.	3
638	2	52	3	1	.	24.9	1	1	1	1	2	1	3	0	.	.	.	.	.	.	.	.	3
639	1	55	3	1	.	34.1	3	1	1	1	3	4	3	0	.	.	.	.	.	.	.	.	3
643	1	63	3	1	.	32.78	3	1	1	1	3	3	3	0	.	.	.	.	.	.	.	.	1
649	2	56	3	1	.	33.8	3	1	1	1	3	1	3	0	.	.	.	.	.	.	.	.	3
652	1	58	3	1	.	34.6	3	1	1	1	3	1	3	0	.	.	.	.	.	.	.	.	3
654	1	67	3	1	.	33.05	3	1	1	1	4	1	3	0	.	.	.	.	.	.	.	.	3
657	1	62	3	1	.	40.86	3	1	1	1	3	3	3	0	.	.	.	.	.	.	.	.	1
662	3	56	3	1	.	29.4	2	1	1	1	3	1	3	0	.	.	.	.	.	.	.	.	3
671	1	64	3	1	.	27.23	2	1	1	1	3	1	3	0	.	.	.	.	.	.	.	.	3
672	1	52	3	1	.	28.43	2	1	1	1	2	1	3	0	.	.	.	.	.	.	.	.	3
674	1	60	3	1	.	38.9	3	1	1	1	3	1	3	0	.	.	.	.	.	.	.	.	3
679	1	46	3	1	.	38.24	3	1	1	1	2	1	3	0	.	.	.	.	.	.	.	.	3
682	1	58	3	1	.	69.2	3	1	1	1	3	1	3	0	.	.	.	.	.	.	.	.	3
685	1	63	3	1	.	32.58	3	1	0	1	3	1	3	0	.	.	.	.	.	.	.	.	1
686	1	58	3	1	.	36.5	3	1	1	1	3	3	3	0	.	.	.	.	.	.	.	.	3
692	1	59	3	1	.	29.32	2	1	1	1	3	1	3	0	.	.	.	.	.	.	.	.	3
701	1	54	3	1	.	41	3	1	1	1	2	3	3	0	.	.	.	.	.	.	.	.	3
750	2	63	3	1	.	32.8	3	1	1	1	3	3	3	0	.	.	.	.	.	.	.	.	1
757	1	51	3	1	.	32.5	3	1	1	1	2	3	3	0	.	.	.	.	.	.	.	.	3
760	1	58	3	1	.	40.6	3	1	0	1	3	1	3	0	.	.	.	.	.	.	.	.	3
763	1	51	3	1	.	38.2	3	1	1	1	2	3	3	0	.	.	.	.	.	.	.	.	3
773	1	60	3	1	.	35.1	3	1	1	1	3	1	3	0	.	.	.	.	.	.	.	.	3
782	1	61	3	1	.	32.59	3	1	1	1	3	1	3	0	.	.	.	.	.	.	.	.	3
783	1	58	3	1	.	36.31	3	0	0	0	3	1	3	0	.	.	.	.	.	.	.	.	3
788	1	61	3	1	.	36.54	3	1	1	1	3	1	3	0	.	.	.	.	.	.	.	.	3
789	1	50	3	1	.	23.71	1	1	1	1	2	1	3	0	.	.	.	.	.	.	.	.	3
792	1	57	3	1	.	37.4	3	0	1	1	3	1	3	0	.	.	.	.	.	.	.	.	3
804	1	59	3	1	.	32.25	3	1	1	1	3	1	3	0	.	.	.	.	.	.	.	.	3
805	1	77	3	1	.	41.18	3	1	1	1	5	1	3	0	.	.	.	.	.	.	.	.	1
807	1	56	3	1	.	45.5	3	0	1	1	3	3	3	0	.	.	.	.	.	.	.	.	3
823	1	55	3	1	.	21.37	1	0	0	0	3	1	3	0	.	.	.	.	.	.	.	.	3
826	1	61	3	1	.	36.82	3	1	1	1	3	1	3	0	.	.	.	.	.	.	.	.	3
827	1	41	3	1	.	30.6	3	1	1	1	1	1	3	0	.	.	.	.	.	.	.	.	3
828	2	55	3	1	.	27.7	2	1	1	1	3	4	3	0	.	.	.	.	.	.	.	.	3
829	3	52	3	1	.	28.1	2	1	1	1	2	1	3	0	.	.	.	.	.	.	.	.	2
830	1	75	3	1	.	27.7	2	1	1	1	5	4	3	0	.	.	.	.	.	.	.	.	3
834	2	61	3	1	.	29.43	2	0	0	0	3	1	3	0	.	.	.	.	.	.	.	.	3
843	1	62	3	1	.	37.96	3	1	1	1	3	3	3	0	.	.	.	.	.	.	.	.	3
853	1	58	3	1	.	32.86	3	1	1	1	3	3	3	0	.	.	.	.	.	.	.	.	3
861	2	57	3	1	.	24.24	1	1	1	1	3	2	3	0	.	.	.	.	.	.	.	.	3
869	1	60	3	1	.	30.9	3	1	1	1	3	3	3	0	.	.	.	.	.	.	.	.	3
870	1	61	3	1	.	33.5	3	1	1	1	3	3	3	0	.	.	.	.	.	.	.	.	3
872	1	55	3	1	.	30.64	3	1	1	1	3	4	3	0	.	.	.	.	.	.	.	.	3
874	1	60	3	1	.	30.93	3	1	1	1	3	2	3	0	.	.	.	.	.	.	.	.	3
875	1	57	3	1	.	33.09	3	1	1	1	3	1	3	0	.	.	.	.	.	.	.	.	1
879	2	49	3	1	.	31.7	3	1	1	1	2	1	3	0	.	.	.	.	.	.	.	.	3
882	1	67	3	1	.	26.4	2	1	1	1	4	1	3	0	.	.	.	.	.	.	.	.	3
883	1	46	3	1	.	32.77	3	1	1	1	2	1	3	0	.	.	.	.	.	.	.	.	3
884	1	52	3	1	.	34.1	3	1	1	1	2	1	3	0	.	.	.	.	.	.	.	.	1
891	1	55	3	1	.	33.65	3	1	1	1	3	3	3	0	.	.	.	.	.	.	.	.	3
894	1	56	3	1	.	31.99	3	1	1	1	3	1	3	0	.	.	.	.	.	.	.	.	3
895	1	52	3	1	.	35.6	3	1	1	1	2	4	3	0	.	.	.	.	.	.	.	.	1
896	1	60	3	1	.	33	3	1	1	1	3	1	3	0	.	.	.	.	.	.	.	.	3
899	1	53	3	1	.	34.53	3	0	1	1	2	1	3	0	.	.	.	.	.	.	.	.	3
935	1	57	3	1	.	28.6	2	1	1	1	3	1	3	0	.	.	.	.	.	.	.	.	3
944	1	61	3	1	.	29.3	2	1	1	1	3	1	3	0	.	.	.	.	.	.	.	.	3
947	2	50	3	1	.	29.44	2	1	1	1	2	1	3	0	.	.	.	.	.	.	.	.	3
981	2	69	3	1	.	41.4	3	1	1	1	4	1	3	0	.	.	.	.	.	.	.	.	3
990	1	57	3	1	.	23.3	1	0	0	0	3	1	3	0	.	.	.	.	.	.	.	.	3
993	2	53	3	1	.	42.7	3	0	1	1	2	3	3	0	.	.	.	.	.	.	.	.	3
1003	1	60	3	1	.	34.3	3	1	1	1	3	1	3	0	.	.	.	.	.	.	.	.	3
1007	1	53	3	1	.	33	3	1	1	1	2	2	3	0	.	.	.	.	.	.	.	.	3
1013	1	56	3	1	.	32.2	3	1	1	1	3	3	3	0	.	.	.	.	.	.	.	.	3
1020	1	61	3	1	.	30	3	1	1	1	3	1	3	0	.	.	.	.	.	.	.	.	3
1025	1	60	3	1	.	34.4	3	1	1	1	3	1	3	0	.	.	.	.	.	.	.	.	1
1027	1	54	3	1	.	29.78	2	1	1	1	2	4	3	0	.	.	.	.	.	.	.	.	3
1031	1	53	3	1	.	36.1	3	1	1	1	2	3	3	0	.	.	.	.	.	.	.	.	1
1041	1	45	3	1	.	37	3	1	1	1	2	3	3	0	.	.	.	.	.	.	.	.	3
1043	1	63	3	1	.	31.7	3	1	1	1	3	3	3	0	.	.	.	.	.	.	.	.	3
1045	3	54	3	1	.	22.3	1	1	1	1	2	1	3	0	.	.	.	.	.	.	.	.	3
1054	2	60	3	1	.	38.6	3	1	1	1	3	3	3	0	.	.	.	.	.	.	.	.	3
1056	1	58	3	1	.	31.57	3	1	1	1	3	1	3	0	.	.	.	.	.	.	.	.	3
1057	2	63	3	1	.	34.4	3	1	1	1	3	1	3	0	.	.	.	.	.	.	.	.	1
1058	1	56	3	1	.	47.88	3	1	1	1	3	1	3	0	.	.	.	.	.	.	.	.	3
1061	1	62	3	1	.	30.3	3	1	1	1	3	1	3	0	.	.	.	.	.	.	.	.	3
1065	1	49	3	1	.	32.2	3	1	1	1	2	1	3	0	.	.	.	.	.	.	.	.	3
1073	1	55	3	1	.	31.9	3	1	1	1	3	1	3	0	.	.	.	.	.	.	.	.	3
1075	2	60	3	1	.	33.6	3	1	0	1	3	3	3	0	.	.	.	.	.	.	.	.	3
1080	1	53	3	1	.	30.28	3	1	1	1	2	1	3	0	.	.	.	.	.	.	.	.	3
1082	1	61	3	1	.	35.6	3	1	1	1	3	1	3	0	.	.	.	.	.	.	.	.	3
1083	1	56	3	1	.	31.1	3	0	1	1	3	3	3	0	.	.	.	.	.	.	.	.	3
1088	2	55	3	1	.	44.07	3	1	1	1	3	1	3	0	.	.	.	.	.	.	.	.	3
1091	1	58	3	1	.	48.96	3	1	1	1	3	3	3	0	.	.	.	.	.	.	.	.	3
1092	2	64	3	1	.	32.7	3	1	1	1	3	3	3	0	.	.	.	.	.	.	.	.	1
1099	1	67	3	1	.	27.02	2	1	1	1	4	3	3	0	.	.	.	.	.	.	.	.	3
1101	1	59	3	1	.	34.7	3	1	1	1	3	1	3	0	.	.	.	.	.	.	.	.	3
1103	1	51	3	1	.	29.1	2	1	1	1	2	1	3	0	.	.	.	.	.	.	.	.	3
1105	1	57	3	1	.	43.9	3	1	1	1	3	1	3	0	.	.	.	.	.	.	.	.	1
1124	1	47	3	1	.	32.1	3	1	1	1	2	1	3	0	.	.	.	.	.	.	.	.	1
1125	2	48	3	1	.	37.9	3	1	0	1	2	1	3	0	.	.	.	.	.	.	.	.	3
1127	2	60	3	1	.	33.7	3	1	0	1	3	3	3	0	.	.	.	.	.	.	.	.	1
254	2	45	1	1	1	52.9	3	1	1	1	2	1	3	1	1	0	0	0	0	.	.	.	2
255	2	41	1	1	1	30.27	3	1	1	1	1	4	3	1	1	1	0	1	0	1	.	1	3
416	1	51	1	1	1	31.6	3	0	0	0	2	2	3	1	1	0	1	1	0	.	2	2	3
440	2	52	1	1	1	37.5	3	1	1	1	2	4	3	1	1	0	0	1	0	.	.	1	3
502	1	42	1	1	1	30.5	3	1	1	1	1	4	3	1	1	0	1	1	0	.	2	2	1
581	2	52	1	1	1	32.72	3	1	1	1	2	1	3	1	1	0	0	1	0	.	.	1	3
706	1	56	1	1	1	31.6	3	1	1	1	3	1	3	1	1	0	0	1	0	.	.	1	3
915	1	47	1	1	1	21.7	1	0	1	1	2	1	3	1	1	0	0	1	0	.	.	2	3
917	3	38	1	1	1	24.4	1	1	1	1	1	1	3	1	1	0	1	1	0	.	1	2	3
1106	1	41	1	1	1	24.9	1	0	1	1	1	2	3	1	1	0	0	1	0	.	.	1	3
946	1	44	1	1	1	24.75	1	1	1	1	1	4	3	1	1	0	0	1	0	.	.	1	2
402	2	37	1	1	1	28.36	2	1	1	1	1	1	3	1	1	0	0	1	0	.	.	1	3
620	1	49	1	1	2	26.24	2	0	0	0	2	1	3	1	1	0	0	1	0	.	.	1	3
876	1	39	1	1	2	33.19	3	1	1	1	1	3	3	1	1	0	1	1	0	.	2	2	3
1055	2	50	1	1	2	35.32	3	1	1	1	2	4	3	1	1	0	1	1	0	.	1	2	3
604	1	49	1	1	2	21	1	1	0	1	2	1	3	1	1	0	1	1	0	.	1	2	3
503	1	52	1	1	2	40.5	3	1	1	1	2	1	3	1	1	0	0	1	0	.	.	2	1
722	1	44	1	1	2	31.2	3	1	1	1	1	1	3	1	1	0	1	1	0	.	2	2	3
902	2	47	1	1	2	31.66	3	1	1	1	2	1	3	1	1	0	1	1	0	.	2	2	3
1000	1	48	1	1	2	28.1	2	1	1	1	2	1	3	1	1	0	0	1	0	.	.	1	3
291	2	47	1	1	2	27.8	2	0	1	1	2	1	3	1	1	0	0	1	0	.	.	2	3
413	1	39	1	1	2	26.59	2	1	1	1	1	1	3	1	1	1	1	1	1	1	1	2	3
574	1	48	1	1	2	29.24	2	1	1	1	2	1	3	1	1	1	0	1	0	1	.	1	3
548	1	41	1	1	2	30.1	3	1	1	1	1	2	3	1	1	1	1	1	1	1	1	2	3
430	2	52	1	1	2	27.5	2	0	1	1	2	1	3	1	1	0	0	1	0	.	.	1	3
598	1	50	1	1	2	36.1	3	0	0	0	2	1	3	1	1	0	1	1	0	.	2	2	3
117	1	52	2	1	1	32.02	3	1	1	1	2	3	3	1	1	1	1	1	1	1	2	2	3
237	1	46	2	1	1	36.1	3	1	1	1	2	4	3	1	1	1	1	1	1	1	1	2	3
540	1	49	2	1	1	21	1	0	1	1	2	2	3	1	1	0	0	1	0	.	.	1	3
156	1	49	2	1	2	24.8	1	1	1	1	2	2	3	1	1	0	1	1	0	.	2	2	3
683	1	50	2	1	2	36.18	3	1	1	1	2	4	3	1	1	1	0	1	0	1	.	1	1
818	1	59	3	1	1	38.4	3	0	1	1	3	1	3	1	1	0	1	1	0	.	1	2	3
822	1	66	3	1	1	39	3	1	0	1	4	1	3	1	1	0	1	1	0	.	1	2	3
1084	1	64	3	1	1	23.1	1	1	1	1	3	3	3	1	1	0	1	1	0	.	1	2	2
1086	1	84	3	1	1	33.72	3	1	1	1	5	3	3	1	1	0	0	1	0	.	.	2	1
275	1	58	3	1	1	20.3	1	1	1	1	3	1	3	1	1	0	1	1	0	.	2	2	3
322	1	49	3	1	1	41.52	3	1	1	1	2	3	3	1	1	1	0	1	0	1	.	1	3
860	1	62	3	1	1	30.44	3	1	1	1	3	1	3	1	1	0	0	1	0	.	.	1	3
1090	1	46	3	1	1	28.2	2	0	0	0	2	3	3	1	1	0	1	1	0	.	2	2	3
1098	2	63	3	1	1	25.8	2	0	1	1	3	1	3	1	1	0	0	1	0	.	.	1	3
317	1	50	3	1	1	39.35	3	1	1	1	2	3	3	1	1	0	0	1	0	.	.	1	1
346	1	61	3	1	1	33.31	3	1	1	1	3	3	3	1	1	0	0	1	0	.	.	1	3
490	1	67	3	1	1	41.4	3	1	1	1	4	3	3	1	1	0	1	1	0	.	1	2	1
767	2	63	3	1	1	28.3	2	1	1	1	3	1	3	1	1	1	1	1	1	1	1	1	3
787	1	43	3	1	1	28.47	2	1	1	1	1	1	3	1	1	0	0	1	0	.	.	1	1
852	2	52	3	1	1	61.1	3	1	0	1	2	3	3	1	1	0	0	1	0	.	.	2	3
892	1	57	3	1	1	25.76	2	0	1	1	3	1	3	1	1	0	1	1	0	.	2	2	3
1089	1	62	3	1	1	34.25	3	1	1	1	3	1	3	1	1	1	1	1	1	1	2	2	3
1095	1	60	3	1	1	31.2	3	1	1	1	3	3	3	1	1	0	1	1	0	.	2	2	3
338	1	50	3	1	1	31.06	3	1	1	1	2	1	3	1	1	1	1	1	1	1	2	1	3
50	1	59	3	1	2	28.3	2	1	1	1	3	1	3	1	1	0	0	0	0	.	.	.	3
61	2	43	3	1	2	31.72	3	1	1	1	1	3	3	1	1	0	0	1	0	.	.	1	3
186	1	62	3	1	2	21.3	1	0	1	1	3	1	3	1	1	0	0	1	0	.	.	1	3
411	1	59	3	1	2	28.48	2	1	1	1	3	1	3	1	1	0	1	1	0	.	2	2	3
547	1	47	3	1	2	29.2	2	1	1	1	2	1	3	1	1	1	1	1	1	1	1	1	3
567	1	57	3	1	2	31.4	3	0	0	0	3	1	3	1	1	0	1	1	0	.	2	2	3
756	1	44	3	1	2	46.6	3	1	1	1	1	4	3	1	1	1	1	1	1	1	1	1	3
890	1	53	3	1	2	39.67	3	0	1	1	2	4	3	1	1	1	1	1	1	1	2	1	3
77	1	53	3	1	2	23.14	1	0	1	1	2	1	3	1	1	1	1	1	1	1	2	1	3
232	1	61	3	1	2	23.5	1	0	0	0	3	1	3	1	1	0	0	1	0	.	.	1	3
521	1	80	3	1	2	34.82	3	1	1	1	5	4	3	1	1	0	1	1	0	.	2	2	3
562	1	70	3	1	2	28	2	1	1	1	4	1	3	1	1	1	1	1	1	1	1	2	3
1010	1	60	3	1	2	28.7	2	1	1	1	3	4	3	1	1	0	1	1	0	.	1	2	3
263	1	57	3	1	2	46.8	3	1	1	1	3	1	3	1	1	1	1	1	1	1	2	2	3
276	1	62	3	1	2	40.93	3	1	1	1	3	1	3	1	1	0	1	1	0	.	1	2	3
320	2	56	3	1	2	37.64	3	1	1	1	3	3	3	1	1	1	1	1	1	1	1	2	3
517	1	59	3	1	2	34.7	3	1	1	1	3	4	3	1	1	1	1	1	1	1	2	2	3
525	1	55	3	1	2	33.7	3	0	0	0	3	4	3	1	1	1	1	1	1	1	1	1	3
570	2	60	3	1	2	20.8	1	0	1	1	3	1	3	1	1	0	1	1	0	.	2	2	3
688	1	60	3	1	2	25.69	2	1	1	1	3	2	3	1	1	0	1	1	0	.	2	2	3
791	2	60	3	1	2	25.1	2	1	1	1	3	1	3	1	1	0	0	1	0	.	.	2	3
850	1	58	3	1	2	37.9	3	1	1	1	3	1	3	1	1	0	1	1	0	.	1	2	3
864	1	67	3	1	2	31.3	3	1	1	1	4	3	3	1	1	0	0	1	0	.	.	1	3
893	1	60	3	1	2	37.4	3	1	1	1	3	3	3	1	1	1	1	1	1	1	1	2	1
958	1	60	3	1	2	31.1	3	1	1	1	3	1	3	1	1	0	1	1	0	.	1	2	3
1030	1	63	3	1	2	42.34	3	1	1	1	3	1	3	1	1	0	1	1	0	.	2	2	3
1068	1	56	3	1	2	29.65	2	1	1	1	3	1	3	1	1	1	0	1	0	1	.	1	3
1115	1	57	3	1	2	31.87	3	1	1	1	3	1	3	1	1	0	1	1	0	.	2	2	1
500	1	54	3	1	2	40.6	3	1	1	1	2	1	3	1	1	1	0	1	0	1	.	1	1
539	1	65	3	1	2	37	3	1	1	1	4	3	3	1	1	0	1	1	0	.	2	2	1
576	2	59	3	1	2	33.4	3	1	0	1	3	1	3	1	1	1	1	1	1	1	1	1	3
648	1	58	3	1	2	22.9	1	1	1	1	3	1	3	1	1	0	0	1	0	.	.	1	3
651	1	53	3	1	2	28	2	0	0	0	2	1	3	1	1	0	1	1	0	.	2	2	3
774	1	65	3	1	2	29.3	2	1	1	1	4	1	3	1	1	0	1	1	0	.	1	2	3
904	1	76	3	1	2	25.22	2	1	1	1	5	1	3	1	1	1	1	1	1	1	1	2	3
906	1	57	3	1	2	39	3	1	1	1	3	1	3	1	1	0	1	1	0	.	2	2	3
984	1	62	3	1	2	38.27	3	1	1	1	3	1	3	1	1	1	1	1	1	0	1	2	3
1060	2	60	3	1	2	51.8	3	1	1	1	3	1	3	1	1	1	1	1	1	1	2	2	2
134	1	52	3	1	2	38.6	3	0	1	1	2	4	3	1	1	0	0	1	0	.	.	2	3
534	2	73	3	1	2	26.05	2	1	1	1	4	1	3	1	1	0	1	1	0	.	2	2	3
549	1	60	3	1	2	30.3	3	1	1	1	3	1	3	1	1	1	1	1	1	1	1	1	3
575	1	59	3	1	2	28.92	2	1	1	1	3	3	3	1	1	1	1	1	1	1	1	2	3
587	2	59	3	1	2	28	2	1	1	1	3	1	3	1	1	1	1	1	1	1	2	2	3
602	2	74	3	1	2	35.9	3	1	1	1	4	1	3	1	1	1	1	1	1	1	1	1	1
611	3	52	3	1	2	38.01	3	1	1	1	2	1	3	1	1	1	1	1	1	1	2	2	3
800	2	62	3	1	2	28	2	1	0	1	3	2	3	1	1	1	1	1	1	1	2	2	3
810	2	60	3	1	2	27.7	2	1	1	1	3	3	3	1	1	0	1	1	0	.	1	2	3
880	1	59	3	1	2	31.19	3	1	0	1	3	1	3	1	1	1	1	1	1	1	1	2	3
919	1	61	3	1	2	22.8	1	1	1	1	3	2	3	1	1	0	1	1	0	.	1	2	3
937	1	58	3	1	2	37.26	3	1	1	1	3	1	3	1	1	1	1	1	1	1	1	2	3
1014	1	65	3	1	2	23.9	1	0	1	1	4	1	3	1	1	1	0	1	0	1	.	1	3
1028	2	64	3	1	2	29.48	2	1	1	1	3	1	3	1	1	1	1	1	1	1	1	1	1
1053	1	50	3	1	2	37	3	0	1	1	2	3	3	1	1	0	0	1	0	.	.	1	3
18	1	70	3	1	2	26.6	2	1	1	1	4	1	3	1	1	0	1	1	0	.	2	2	3
343	1	56	3	1	2	30	3	1	1	1	3	4	3	1	1	0	1	1	0	.	2	2	3
371	1	58	3	1	2	43.1	3	1	1	1	3	3	3	1	1	1	0	1	0	1	.	1	3
423	1	50	3	1	2	35.5	3	0	0	0	2	1	3	1	1	0	1	1	0	.	2	2	3
426	2	73	3	1	2	27	2	1	1	1	4	1	3	1	1	0	0	1	0	.	.	1	3
561	1	64	3	1	2	44.3	3	1	1	1	3	1	3	1	1	1	1	1	1	1	2	2	1
799	1	61	3	1	2	27.6	2	1	1	1	3	4	3	1	1	0	0	1	0	.	.	1	1
812	1	53	3	1	2	37.11	3	1	1	1	2	4	3	1	1	1	1	1	1	1	1	2	3
837	1	49	3	1	2	19.24	1	1	1	1	2	1	3	1	1	1	1	1	1	1	1	1	3
923	1	63	3	1	2	23.13	1	0	0	0	3	1	3	1	1	0	0	1	0	.	.	1	3
1005	1	62	3	1	2	20.7	1	1	1	1	3	1	3	1	1	0	0	1	0	.	.	2	3
1035	1	56	3	1	2	42.1	3	0	1	1	3	1	3	1	1	1	1	1	1	1	1	1	3
1126	1	62	3	1	2	33.5	3	1	1	1	3	1	3	1	1	0	1	1	0	.	1	2	3
327	1	61	3	1	2	20.61	1	0	0	0	3	1	3	1	1	0	1	1	0	.	1	2	3
356	1	59	3	1	2	27.5	2	1	1	1	3	4	3	1	1	1	1	1	1	1	2	2	3
381	2	66	3	1	2	34.7	3	1	1	1	4	1	3	1	1	1	0	1	0	1	.	2	3
565	1	68	3	1	2	31	3	1	1	1	4	4	3	1	1	1	1	1	1	1	2	2	1
641	1	52	3	1	2	36.5	3	0	1	1	2	1	3	1	1	1	0	1	0	1	.	1	3
664	1	58	3	1	2	27.33	2	1	1	1	3	1	3	1	1	1	0	1	0	1	.	1	3
717	1	56	3	1	2	24.4	1	1	1	1	3	2	3	1	1	0	0	1	0	.	.	1	3
784	2	66	3	1	2	28.58	2	1	1	1	4	1	3	1	1	1	1	1	1	1	1	2	3
995	2	74	3	1	2	31.4	3	0	1	1	4	3	3	1	1	0	1	1	0	.	1	2	1
41	1	76	3	1	2	34.1	3	1	1	1	5	1	3	1	1	0	0	1	0	.	.	1	1
67	1	59	3	1	2	30.7	3	1	1	1	3	1	3	1	1	0	0	1	0	.	.	1	3
68	1	59	3	1	2	31.4	3	0	1	1	3	2	3	1	1	0	1	1	0	.	1	2	3
85	1	72	3	1	2	32.1	3	1	1	1	4	1	3	1	1	1	1	1	1	1	1	2	3
328	1	46	3	1	2	28.88	2	1	1	1	2	4	3	1	1	1	0	1	0	1	.	1	3
335	1	63	3	1	2	33.3	3	1	1	1	3	3	3	1	1	1	0	1	0	1	.	2	3
342	1	63	3	1	2	48.1	3	1	1	1	3	3	3	1	1	0	0	1	0	.	.	1	1
519	1	57	3	1	2	26.8	2	1	1	1	3	2	3	1	1	0	1	0	0	.	2	.	3
558	1	72	3	1	2	40.7	3	1	1	1	4	3	3	1	1	1	1	1	1	1	2	2	3
1008	2	61	3	1	2	31.6	3	1	1	1	3	1	3	1	1	1	1	1	1	1	2	2	3
49	1	58	3	1	2	28	2	1	1	1	3	3	3	1	1	1	1	1	1	1	1	2	3
235	1	51	3	1	2	31.89	3	1	1	1	2	1	3	1	1	0	1	1	0	.	2	1	3
471	1	61	3	1	2	37.6	3	1	1	1	3	3	3	1	1	0	1	1	0	.	1	2	3
511	1	61	3	1	2	30.2	3	0	1	1	3	4	3	1	1	1	0	1	0	1	.	1	3
591	2	52	3	1	2	25.5	2	1	1	1	2	1	3	1	1	1	1	1	1	1	2	2	3
777	1	56	3	1	2	33.5	3	0	0	0	3	1	3	1	1	1	1	1	1	1	2	1	3
798	1	61	3	1	2	36.92	3	1	1	1	3	1	3	1	1	1	1	1	1	1	2	1	3
900	1	58	3	1	2	24.4	1	1	1	1	3	1	3	1	1	0	0	1	0	.	.	1	3
979	2	64	3	1	2	47	3	1	1	1	3	1	3	1	1	1	0	1	0	1	.	1	3
994	2	54	3	1	2	50.1	3	1	1	1	2	1	3	1	1	1	1	1	1	1	2	2	3
1015	1	49	3	1	2	34.6	3	1	1	1	2	4	3	1	1	1	1	1	1	1	1	2	3
1059	1	58	3	1	2	21.3	1	0	0	0	3	1	3	1	1	1	0	1	0	1	.	1	3
1102	1	66	3	1	2	19.91	1	0	0	0	4	1	3	1	1	1	0	1	0	1	.	1	3
175	2	59	3	1	2	46.1	3	1	0	1	3	1	3	1	1	0	1	1	0	.	1	2	3
398	1	61	3	1	2	30.7	3	1	1	1	3	3	3	1	1	1	1	1	1	1	2	2	3
470	2	53	3	1	2	42.7	3	1	1	1	2	1	3	1	1	1	0	1	0	1	.	1	3
541	1	63	3	1	2	29.9	2	1	1	1	3	1	3	1	1	1	0	1	0	1	.	1	3
553	1	54	3	1	2	21.7	1	0	0	0	2	1	3	1	1	1	1	1	1	1	2	1	3
628	1	57	3	1	2	20.44	1	1	1	1	3	2	3	1	1	0	1	1	0	.	2	2	2
694	1	66	3	1	2	24.1	1	1	1	1	4	1	3	1	1	0	1	1	0	.	2	2	3
857	1	58	3	1	2	22.54	1	0	0	0	3	2	3	1	1	1	0	1	0	1	.	1	3
1123	1	52	3	1	2	24.9	1	0	0	0	2	4	3	1	1	0	1	1	0	.	2	1	3
9	1	54	3	1	2	29	2	1	0	1	2	1	3	1	1	1	0	1	0	1	.	1	3
54	1	76	3	1	2	31.09	3	1	1	1	5	3	3	1	1	0	1	1	0	.	1	2	3
178	1	61	3	1	2	31.38	3	1	1	1	3	1	3	1	1	1	1	1	1	1	2	2	1
421	1	57	3	1	2	32.9	3	1	1	1	3	1	3	1	1	1	1	1	1	1	1	2	3
436	2	57	3	1	2	29.5	2	1	0	1	3	1	3	1	1	1	1	1	1	1	1	2	3
925	2	72	3	1	2	30.5	3	1	1	1	4	1	3	1	1	1	0	1	0	1	.	1	3
1107	1	61	3	1	2	30.13	3	0	0	0	3	2	3	1	1	1	1	1	1	1	1	2	3
406	1	52	3	1	2	42.2	3	1	1	1	2	3	3	1	1	0	0	1	0	.	.	1	3
501	1	57	3	1	2	40.4	3	1	1	1	3	1	3	1	1	0	1	1	0	.	2	2	3
725	2	58	3	1	2	24.9	1	1	1	1	3	1	3	1	1	1	1	1	1	1	2	1	3
824	1	72	3	1	2	40.75	3	1	1	1	4	4	3	1	1	1	1	1	1	1	2	2	3
687	1	57	3	1	2	31.1	3	1	1	1	3	3	3	1	1	0	0	1	0	.	.	1	3
168	1	58	3	1	2	28.2	2	0	1	1	3	1	3	1	1	1	1	1	1	0	1	2	3
425	1	63	3	1	2	24.7	1	1	1	1	3	1	3	1	1	1	1	1	1	1	1	2	3
544	2	59	3	1	2	28.5	2	1	1	1	3	1	3	1	1	0	0	1	0	.	.	2	2
572	1	53	3	1	2	24.4	1	1	1	1	2	1	3	1	1	1	1	1	1	1	2	2	3
614	2	72	3	1	2	30.3	3	0	0	0	4	1	3	1	1	0	1	1	0	.	2	2	3
1024	1	72	3	1	2	23	1	1	1	1	4	2	3	1	1	0	0	1	0	.	.	1	3
678	2	55	3	1	2	46.7	3	0	1	1	3	3	3	1	1	1	0	1	0	1	.	1	1
885	1	57	3	1	2	32.5	3	0	1	1	3	1	3	1	1	0	1	1	0	.	1	2	3
987	1	74	3	1	2	43.4	3	1	1	1	4	1	3	1	1	0	1	1	0	.	2	2	3
1112	1	60	3	1	2	30.1	3	1	1	1	3	1	3	1	1	1	0	1	0	0	.	1	3
1062	1	62	3	1	2	32.38	3	0	0	0	3	4	3	1	1	1	1	1	1	1	2	1	3
555	1	67	3	1	2	31	3	0	1	1	4	1	3	1	1	1	1	1	1	1	1	2	1
957	1	64	3	1	2	32.55	3	0	1	1	3	1	3	1	1	0	1	1	0	.	1	2	3
438	2	69	3	1	2	19.6	1	0	0	0	4	1	3	1	1	1	0	1	0	0	.	1	3
200	1	69	3	1	2	37.2	3	1	1	1	4	1	3	1	1	1	1	1	1	1	2	1	3
1011	1	72	3	1	2	26.78	2	0	0	0	4	1	3	1	1	1	1	1	1	1	1	1	3
318	2	48	1	1	2	36.9	3	1	1	1	2	1	3	1	2	1	0	1	0	0	.	.	3
681	2	53	3	1	2	34.8	3	1	0	1	2	1	3	1	2	1	1	1	1	0	3	.	3
530	1	54	3	1	2	26.8	2	1	1	1	2	3	3	1	2	1	0	1	0	0	.	.	3
1063	1	66	3	1	2	38	3	1	1	1	4	2	3	1	2	0	0	1	0	.	.	.	3
460	1	67	3	1	2	31.14	3	0	1	1	4	1	3	1	2	1	0	1	0	0	.	.	3
746	1	46	3	1	2	53.43	3	1	1	1	2	3	3	1	2	1	0	1	0	0	.	.	3
133	1	51	3	1	2	27.7	2	1	1	1	2	1	3	1	2	1	1	1	1	0	.	.	3
332	1	24	1	1	1	26.5	2	1	1	1	1	1	3	1	3	0	0	1	0	.	.	.	3
772	1	40	1	1	1	32	3	1	1	1	1	1	3	1	3	0	0	1	0	.	.	.	3
111	1	44	1	1	2	26	2	1	1	1	1	4	3	1	3	0	0	1	0	.	.	.	3
691	2	42	1	1	2	50.4	3	1	1	1	1	1	3	1	3	0	0	1	0	.	.	.	3
964	3	58	3	1	1	34.37	3	1	1	1	3	1	3	1	3	0	0	1	0	.	.	.	3
115	1	42	3	1	1	33.3	3	1	1	1	1	1	3	1	3	0	0	1	0	.	.	.	3
265	1	40	3	1	1	48.63	3	1	1	1	1	3	3	1	3	0	0	1	0	.	.	.	3
196	1	51	3	1	1	42.5	3	0	0	0	2	4	3	1	3	0	0	1	0	.	.	.	3
1016	1	57	3	1	1	34	3	0	1	1	3	1	3	1	3	0	0	1	0	.	.	.	1
399	3	38	3	1	2	32.9	3	1	1	1	1	2	3	1	3	0	1	1	0	.	3	.	3
936	1	44	3	1	2	29.8	2	1	1	1	1	4	3	1	3	0	0	1	0	.	.	.	1
74	1	57	3	1	2	31.8	3	1	1	1	3	4	3	1	3	0	0	1	0	.	.	.	3
80	1	43	3	1	2	37.17	3	0	0	0	1	1	3	1	3	0	0	1	0	.	.	.	2
550	1	55	3	1	2	43.9	3	1	1	1	3	1	3	1	3	0	0	1	0	.	.	.	3
838	1	59	3	1	2	31.55	3	1	0	1	3	3	3	1	3	0	0	1	0	.	.	.	3
1071	1	59	3	1	2	29.7	2	1	1	1	3	3	3	1	3	0	0	1	0	.	.	.	2
1104	1	63	3	1	2	34.84	3	1	1	1	3	1	3	1	3	0	0	1	0	.	.	.	3
190	1	46	3	1	2	29.55	2	1	1	1	2	1	3	1	3	0	0	1	0	.	.	.	3
349	3	56	3	1	2	30.17	3	0	0	0	3	1	3	1	3	0	1	1	0	.	3	.	3
738	1	43	3	1	2	37.1	3	1	1	1	1	1	3	1	3	0	0	1	0	.	.	.	3
446	2	69	3	1	2	31.7	3	1	1	1	4	1	3	1	3	0	0	1	0	.	.	.	3
677	1	77	3	1	2	20.4	1	1	1	1	5	4	3	1	3	0	0	1	0	.	.	.	1
854	1	45	3	1	2	31.96	3	1	1	1	2	1	3	1	4	1	1	1	1	0	3	.	3
125	2	42	1	1	1	66.6	3	1	1	1	1	4	3	1	7	0	0	1	0	.	.	.	3
7	1	50	1	1	1	28.52	2	0	1	1	2	1	3	1	7	0	0	1	0	.	.	.	3
261	1	57	2	1	1	29.2	2	0	0	0	3	4	3	1	7	0	0	1	0	.	.	.	3
1096	2	57	3	1	1	27.3	2	1	1	1	3	1	3	1	7	0	0	1	0	.	.	.	3
350	2	54	3	1	1	42.4	3	1	1	1	2	1	3	1	7	0	0	0	0	.	.	.	3
193	1	33	3	1	2	29.8	2	1	1	1	1	1	3	1	8	1	0	1	0	0	.	.	3
608	1	62	3	1	2	30.6	3	0	1	1	3	4	3	1	8	1	0	1	0	0	.	.	3
334	1	61	3	1	2	28.6	2	0	0	0	3	1	3	1	8	1	0	1	0	0	.	.	3
696	1	56	3	1	2	32	3	1	1	1	3	1	3	1	9	0	0	1	0	.	.	.	3
1026	1	55	3	1	2	34.3	3	1	1	1	3	3	3	1	9	0	0	1	0	.	.	.	1
1032	1	60	3	1	2	38.1	3	0	0	0	3	1	3	1	9	0	0	1	0	.	.	.	3
14	2	53	3	1	2	24.29	1	1	1	1	2	4	3	1	9	0	0	1	0	.	.	.	3
260	1	56	3	1	2	26.21	2	1	1	1	3	1	3	1	10	1	0	0	0	1	.	.	3
650	1	60	3	1	2	26.2	2	1	1	1	3	1	3	1	10	1	0	0	0	1	.	.	3
600	1	57	3	1	2	26.72	2	1	1	1	3	3	3	1	10	1	0	0	0	0	.	.	3
116	1	63	3	1	2	30.3	3	1	1	1	3	1	3	1	10	1	0	0	0	0	.	.	3
977	1	48	1	1	2	35.57	3	1	1	1	2	1	3	1	11	0	0	1	0	.	.	.	3
180	2	53	3	1	1	32	3	0	0	0	2	1	3	1	11	0	0	1	0	.	.	.	3
684	2	61	3	1	1	39.3	3	0	1	1	3	1	3	1	11	0	0	1	0	.	.	.	3
264	2	58	3	1	2	30.8	3	1	1	1	3	1	3	1	11	0	0	1	0	.	.	.	1
929	2	59	3	1	2	31.1	3	1	1	1	3	1	3	1	11	0	0	1	0	.	.	.	3
119	1	61	3	1	2	25.4	2	1	1	1	3	1	3	1	11	0	0	1	0	.	.	.	3
270	1	61	3	1	2	32.6	3	1	1	1	3	1	3	1	11	0	0	1	0	.	.	.	3
149	1	65	3	1	2	24.7	1	1	1	1	4	3	3	1	11	0	0	1	0	.	.	.	3
583	3	61	.	2	1	28.3	2	1	0	1	3	1	3	1	12	.	.	.	.	.	.	.	3
325	1	59	.	2	2	39.48	3	0	0	0	3	3	3	1	12	.	.	.	.	.	.	.	3
1097	2	55	.	2	2	34.69	3	0	0	0	3	1	3	1	12	.	.	.	.	.	.	.	3
287	1	52	1	1	1	26.8	2	0	1	1	2	1	3	1	12	.	.	.	.	.	.	.	3
15	1	58	3	1	3	55	3	0	1	1	3	1	3	1	12	.	.	.	.	.	.	.	3
680	1	63	3	1	3	26.2	2	0	0	0	3	1	3	1	12	.	.	.	.	.	.	.	3
734	2	54	3	1	3	27.1	2	1	1	1	2	1	3	1	12	.	.	.	.	.	.	.	3
956	1	59	3	1	1	31.4	3	1	1	1	3	1	3	1	12	.	.	.	.	.	.	.	3
786	1	68	3	1	1	34.3	3	1	1	1	4	1	3	1	12	.	.	.	.	.	.	.	3
1114	1	55	3	1	1	41.3	3	1	1	1	3	1	3	1	12	.	.	.	.	.	.	.	3
982	1	61	3	1	2	25.8	2	1	1	1	3	1	3	1	12	.	.	.	.	.	.	.	3
299	1	63	3	1	2	53.9	3	1	1	1	3	1	3	1	12	.	.	.	.	.	.	.	1
845	1	52	3	1	2	34.6	3	1	0	1	2	1	3	1	12	.	.	.	.	.	.	.	3
405	1	55	3	1	2	23.2	1	0	1	1	3	1	3	1	12	.	.	.	.	.	.	.	3
1040	1	61	3	1	2	34.9	3	0	1	1	3	1	3	1	12	.	.	.	.	.	.	.	3
3	1	52	3	1	2	28.9	2	1	1	1	2	1	3	1	12	.	.	.	.	.	.	.	1
877	1	63	3	1	2	35.98	3	1	1	1	3	1	3	1	12	.	.	.	.	.	.	.	3
428	1	61	3	1	2	49.3	3	1	1	1	3	1	3	1	13	0	0	1	0	.	.	.	3
354	1	54	2	1	2	50.7	3	1	1	1	2	1	3	1	14	1	0	0	0	0	.	.	1
448	1	56	3	1	1	27.17	2	0	0	0	3	4	3	1	14	1	0	0	0	0	.	.	3
590	1	57	3	1	2	44.3	3	1	1	1	3	1	3	1	14	1	0	0	0	0	.	.	3
418	2	49	3	1	2	36.71	3	1	1	1	2	1	3	1	19	1	0	0	0	1	.	.	3
1044	1	20	1	1	2	28.6	2	1	1	1	1	4	3	1	24	1	1	0	0	0	3	.	3
775	1	56	3	1	2	33.5	3	0	0	0	3	1	3	1	25	0	0	1	0	.	.	.	3
1042	2	62	3	1	1	31.71	3	1	1	1	3	1	3	1	26	0	0	1	0	.	.	.	3
794	2	59	.	2	2	32.51	3	1	1	1	3	4	3	1	27	1	1	1	1	0	3	.	3
707	1	65	3	1	2	22.8	1	1	1	1	4	1	3	1	27	1	1	1	1	0	3	.	3
697	1	39	1	1	2	53	3	1	0	1	1	4	3	1	28	0	0	1	0	.	.	.	1
865	1	55	3	1	1	30.98	3	1	1	1	3	3	3	1	28	0	1	1	0	.	3	.	1
702	1	39	1	1	1	48.9	3	1	1	1	1	1	3	1	29	0	0	1	0	.	.	.	3
801	1	33	1	1	1	48.5	3	1	1	1	1	1	3	1	30	0	0	1	0	.	.	.	2
955	1	63	3	1	1	27.7	2	0	1	1	3	2	3	1	30	1	1	1	1	0	3	.	3
817	1	51	3	1	1	45.5	3	1	1	1	2	3	3	1	31	1	0	0	0	0	.	.	3
211	1	53	.	2	.	46	3	1	1	1	2	3	5	0	.	.	.	.	.	.	.	.	3
404	2	53	.	2	.	31.1	3	0	0	0	2	1	5	0	.	.	.	.	.	.	.	.	3
429	1	65	.	2	.	29.3	2	0	0	0	4	3	5	0	.	.	.	.	.	.	.	.	3
481	3	61	.	2	.	27.9	2	0	0	0	3	1	5	0	.	.	.	.	.	.	.	.	3
866	2	62	.	2	.	31.27	3	1	1	1	3	1	5	0	.	.	.	.	.	.	.	.	2
82	2	44	1	1	.	32.08	3	1	1	1	1	1	5	0	.	.	.	.	.	.	.	.	3
86	1	52	1	1	.	29.9	2	1	1	1	2	1	5	0	.	.	.	.	.	.	.	.	2
87	1	45	1	1	.	37.9	3	1	1	1	2	1	5	0	.	.	.	.	.	.	.	.	1
89	1	36	1	1	.	35.7	3	1	1	1	1	4	5	0	.	.	.	.	.	.	.	.	3
90	1	44	1	1	.	33.3	3	1	1	1	1	1	5	0	.	.	.	.	.	.	.	.	3
96	1	48	1	1	.	45.3	3	0	0	0	2	1	5	0	.	.	.	.	.	.	.	.	3
182	1	43	1	1	.	39	3	1	1	1	1	4	5	0	.	.	.	.	.	.	.	.	3
185	1	45	1	1	.	34.21	3	1	1	1	2	3	5	0	.	.	.	.	.	.	.	.	3
188	1	43	1	1	.	32.1	3	1	1	1	1	1	5	0	.	.	.	.	.	.	.	.	3
201	1	42	1	1	.	29.5	2	1	1	1	1	1	5	0	.	.	.	.	.	.	.	.	3
210	2	51	1	1	.	37.09	3	1	1	1	2	1	5	0	.	.	.	.	.	.	.	.	3
212	1	43	1	1	.	36.9	3	0	1	1	1	1	5	0	.	.	.	.	.	.	.	.	3
213	1	53	1	1	.	42.6	3	0	0	0	2	3	5	0	.	.	.	.	.	.	.	.	1
221	1	40	1	1	.	32.9	3	1	1	1	1	3	5	0	.	.	.	.	.	.	.	.	3
223	1	32	1	1	.	35.7	3	1	1	1	1	3	5	0	.	.	.	.	.	.	.	.	3
231	1	59	1	1	.	41	3	1	1	1	3	1	5	0	.	.	.	.	.	.	.	.	3
362	1	56	1	1	.	27.4	2	0	1	1	3	4	5	0	.	.	.	.	.	.	.	.	3
364	1	50	1	1	.	40.6	3	1	1	1	2	1	5	0	.	.	.	.	.	.	.	.	3
368	1	43	1	1	.	22.7	1	1	1	1	1	1	5	0	.	.	.	.	.	.	.	.	3
376	1	22	1	1	.	37.8	3	1	1	1	1	1	5	0	.	.	.	.	.	.	.	.	3
380	1	48	1	1	.	67.2	3	1	1	1	2	3	5	0	.	.	.	.	.	.	.	.	1
382	1	48	1	1	.	40.9	3	1	1	1	2	1	5	0	.	.	.	.	.	.	.	.	3
386	1	45	1	1	.	40.58	3	1	1	1	2	3	5	0	.	.	.	.	.	.	.	.	3
393	3	45	1	1	.	46.3	3	1	1	1	2	1	5	0	.	.	.	.	.	.	.	.	3
396	1	43	1	1	.	30.3	3	1	1	1	1	3	5	0	.	.	.	.	.	.	.	.	3
439	1	49	1	1	.	28.2	2	1	0	1	2	1	5	0	.	.	.	.	.	.	.	.	3
445	1	46	1	1	.	54.46	3	1	1	1	2	3	5	0	.	.	.	.	.	.	.	.	3
454	1	45	1	1	.	32.2	3	0	0	0	2	3	5	0	.	.	.	.	.	.	.	.	1
458	1	40	1	1	.	43.1	3	1	1	1	1	1	5	0	.	.	.	.	.	.	.	.	3
459	1	17	1	1	.	29.71	2	1	1	1	1	1	5	0	.	.	.	.	.	.	.	.	3
468	2	47	1	1	.	39.2	3	1	1	1	2	4	5	0	.	.	.	.	.	.	.	.	2
486	1	48	1	1	.	30.2	3	1	1	1	2	1	5	0	.	.	.	.	.	.	.	.	3
513	1	42	1	1	.	30.18	3	1	1	1	1	1	5	0	.	.	.	.	.	.	.	.	3
708	2	40	1	1	.	31.07	3	1	1	1	1	1	5	0	.	.	.	.	.	.	.	.	3
726	1	41	1	1	.	28.23	2	1	1	1	1	3	5	0	.	.	.	.	.	.	.	.	3
735	1	41	1	1	.	26.85	2	1	1	1	1	3	5	0	.	.	.	.	.	.	.	.	3
922	1	42	1	1	.	38.71	3	1	1	1	1	1	5	0	.	.	.	.	.	.	.	.	3
927	1	50	1	1	.	29.59	2	0	0	0	2	1	5	0	.	.	.	.	.	.	.	.	3
928	2	53	1	1	.	25.2	2	0	0	0	2	1	5	0	.	.	.	.	.	.	.	.	3
960	1	46	1	1	.	33.5	3	1	1	1	2	3	5	0	.	.	.	.	.	.	.	.	3
966	1	27	1	1	.	41.6	3	1	1	1	1	3	5	0	.	.	.	.	.	.	.	.	3
967	1	40	1	1	.	36.32	3	1	1	1	1	1	5	0	.	.	.	.	.	.	.	.	3
974	3	39	1	1	.	50.8	3	1	1	1	1	3	5	0	.	.	.	.	.	.	.	.	3
222	1	49	2	1	.	31.8	3	1	1	1	2	4	5	0	.	.	.	.	.	.	.	.	3
510	2	54	2	1	.	29.11	2	1	0	1	2	2	5	0	.	.	.	.	.	.	.	.	2
718	2	50	2	1	.	33.87	3	1	1	1	2	1	5	0	.	.	.	.	.	.	.	.	3
88	1	62	3	1	.	31.5	3	1	1	1	3	3	5	0	.	.	.	.	.	.	.	.	3
93	1	48	3	1	.	37.48	3	1	1	1	2	1	5	0	.	.	.	.	.	.	.	.	3
97	1	59	3	1	.	36.5	3	1	1	1	3	4	5	0	.	.	.	.	.	.	.	.	3
100	1	55	3	1	.	33.1	3	1	1	1	3	1	5	0	.	.	.	.	.	.	.	.	3
183	1	45	3	1	.	31.4	3	1	1	1	2	3	5	0	.	.	.	.	.	.	.	.	1
184	1	59	3	1	.	29.6	2	0	1	1	3	3	5	0	.	.	.	.	.	.	.	.	2
187	1	56	3	1	.	29.88	2	1	1	1	3	1	5	0	.	.	.	.	.	.	.	.	3
189	2	47	3	1	.	36.5	3	1	1	1	2	1	5	0	.	.	.	.	.	.	.	.	3
192	1	53	3	1	.	34.6	3	1	1	1	2	1	5	0	.	.	.	.	.	.	.	.	3
202	2	59	3	1	.	51.39	3	1	1	1	3	1	5	0	.	.	.	.	.	.	.	.	3
203	1	40	3	1	.	32.46	3	1	1	1	1	4	5	0	.	.	.	.	.	.	.	.	3
216	1	71	3	1	.	34.5	3	0	1	1	4	1	5	0	.	.	.	.	.	.	.	.	1
218	1	56	3	1	.	34	3	1	1	1	3	1	5	0	.	.	.	.	.	.	.	.	3
219	1	55	3	1	.	35.87	3	1	1	1	3	1	5	0	.	.	.	.	.	.	.	.	3
220	1	59	3	1	.	43.7	3	0	0	0	3	1	5	0	.	.	.	.	.	.	.	.	3
229	1	51	3	1	.	32.81	3	1	0	1	2	1	5	0	.	.	.	.	.	.	.	.	3
230	1	53	3	1	.	26.06	2	1	1	1	2	4	5	0	.	.	.	.	.	.	.	.	3
233	1	57	3	1	.	39.7	3	1	1	1	3	3	5	0	.	.	.	.	.	.	.	.	3
352	1	67	3	1	.	31.9	3	1	1	1	4	1	5	0	.	.	.	.	.	.	.	.	3
353	1	48	3	1	.	36.4	3	1	1	1	2	3	5	0	.	.	.	.	.	.	.	.	1
355	2	56	3	1	.	27.2	2	1	1	1	3	1	5	0	.	.	.	.	.	.	.	.	3
357	1	69	3	1	.	30.3	3	1	1	1	4	1	5	0	.	.	.	.	.	.	.	.	3
361	1	59	3	1	.	39.1	3	1	1	1	3	1	5	0	.	.	.	.	.	.	.	.	3
366	1	55	3	1	.	33.4	3	1	1	1	3	2	5	0	.	.	.	.	.	.	.	.	3
367	1	63	3	1	.	30	3	1	1	1	3	3	5	0	.	.	.	.	.	.	.	.	3
372	1	69	3	1	.	30.9	3	1	1	1	4	1	5	0	.	.	.	.	.	.	.	.	3
373	1	66	3	1	.	26	2	1	1	1	4	1	5	0	.	.	.	.	.	.	.	.	3
374	2	55	3	1	.	46.4	3	1	1	1	3	4	5	0	.	.	.	.	.	.	.	.	3
375	2	66	3	1	.	41.1	3	1	1	1	4	1	5	0	.	.	.	.	.	.	.	.	1
377	2	54	3	1	.	37.9	3	1	1	1	2	1	5	0	.	.	.	.	.	.	.	.	3
383	2	71	3	1	.	27	2	1	1	1	4	1	5	0	.	.	.	.	.	.	.	.	1
384	1	55	3	1	.	41.3	3	0	0	0	3	1	5	0	.	.	.	.	.	.	.	.	3
387	1	64	3	1	.	29.9	2	1	1	1	3	1	5	0	.	.	.	.	.	.	.	.	3
390	1	53	3	1	.	29.96	2	1	1	1	2	1	5	0	.	.	.	.	.	.	.	.	3
391	1	61	3	1	.	27.59	2	0	0	0	3	1	5	0	.	.	.	.	.	.	.	.	3
395	3	58	3	1	.	33	3	1	1	1	3	1	5	0	.	.	.	.	.	.	.	.	3
397	1	56	3	1	.	26.5	2	1	1	1	3	1	5	0	.	.	.	.	.	.	.	.	3
401	1	64	3	1	.	43.74	3	1	1	1	3	1	5	0	.	.	.	.	.	.	.	.	1
427	1	62	3	1	.	47.16	3	1	0	1	3	3	5	0	.	.	.	.	.	.	.	.	3
432	1	62	3	1	.	41.23	3	1	1	1	3	1	5	0	.	.	.	.	.	.	.	.	3
434	1	58	3	1	.	35.9	3	1	1	1	3	1	5	0	.	.	.	.	.	.	.	.	3
441	1	60	3	1	.	33.6	3	0	1	1	3	1	5	0	.	.	.	.	.	.	.	.	3
447	1	66	3	1	.	35.7	3	1	1	1	4	3	5	0	.	.	.	.	.	.	.	.	1
450	1	49	3	1	.	35.46	3	1	1	1	2	3	5	0	.	.	.	.	.	.	.	.	3
451	1	65	3	1	.	36.7	3	0	1	1	4	1	5	0	.	.	.	.	.	.	.	.	3
453	2	57	3	1	.	37.42	3	0	0	0	3	3	5	0	.	.	.	.	.	.	.	.	3
456	2	60	3	1	.	35.48	3	0	0	0	3	1	5	0	.	.	.	.	.	.	.	.	3
461	1	48	3	1	.	31.9	3	1	1	1	2	1	5	0	.	.	.	.	.	.	.	.	3
462	1	54	3	1	.	48.45	3	1	1	1	2	4	5	0	.	.	.	.	.	.	.	.	1
463	2	57	3	1	.	32.4	3	1	1	1	3	1	5	0	.	.	.	.	.	.	.	.	3
464	1	56	3	1	.	34	3	1	1	1	3	3	5	0	.	.	.	.	.	.	.	.	2
466	2	64	3	1	.	30.11	3	0	0	0	3	1	5	0	.	.	.	.	.	.	.	.	1
467	1	60	3	1	.	32.98	3	1	1	1	3	1	5	0	.	.	.	.	.	.	.	.	3
475	1	67	3	1	.	28.3	2	0	1	1	4	1	5	0	.	.	.	.	.	.	.	.	3
476	1	62	3	1	.	40.1	3	1	1	1	3	4	5	0	.	.	.	.	.	.	.	.	1
477	1	43	3	1	.	31.04	3	0	1	1	1	1	5	0	.	.	.	.	.	.	.	.	3
478	3	65	3	1	.	38.5	3	1	1	1	4	1	5	0	.	.	.	.	.	.	.	.	3
479	1	56	3	1	.	41.78	3	1	1	1	3	1	5	0	.	.	.	.	.	.	.	.	3
482	2	59	3	1	.	36.5	3	1	1	1	3	3	5	0	.	.	.	.	.	.	.	.	3
483	1	66	3	1	.	32.02	3	0	1	1	4	1	5	0	.	.	.	.	.	.	.	.	3
485	1	56	3	1	.	30.3	3	0	0	0	3	1	5	0	.	.	.	.	.	.	.	.	3
487	1	54	3	1	.	28.9	2	1	1	1	2	1	5	0	.	.	.	.	.	.	.	.	3
488	1	58	3	1	.	32.05	3	1	1	1	3	1	5	0	.	.	.	.	.	.	.	.	3
514	2	51	3	1	.	42.7	3	1	1	1	2	3	5	0	.	.	.	.	.	.	.	.	3
516	1	61	3	1	.	22.7	1	0	0	0	3	1	5	0	.	.	.	.	.	.	.	.	3
658	2	67	3	1	.	27.3	2	1	1	1	4	1	5	0	.	.	.	.	.	.	.	.	3
709	1	56	3	1	.	31.2	3	1	1	1	3	3	5	0	.	.	.	.	.	.	.	.	3
712	1	66	3	1	.	38.95	3	1	1	1	4	1	5	0	.	.	.	.	.	.	.	.	3
713	1	52	3	1	.	32.41	3	1	1	1	2	1	5	0	.	.	.	.	.	.	.	.	3
714	1	65	3	1	.	37.2	3	1	1	1	4	1	5	0	.	.	.	.	.	.	.	.	3
716	1	50	3	1	.	43	3	1	1	1	2	3	5	0	.	.	.	.	.	.	.	.	3
719	2	62	3	1	.	25	2	1	1	1	3	3	5	0	.	.	.	.	.	.	.	.	3
729	1	66	3	1	.	31.52	3	1	1	1	4	1	5	0	.	.	.	.	.	.	.	.	3
731	1	62	3	1	.	23.8	1	1	0	1	3	4	5	0	.	.	.	.	.	.	.	.	3
732	3	54	3	1	.	29	2	1	1	1	2	1	5	0	.	.	.	.	.	.	.	.	3
736	1	66	3	1	.	30.14	3	1	1	1	4	1	5	0	.	.	.	.	.	.	.	.	3
739	2	43	3	1	.	33.32	3	1	1	1	1	1	5	0	.	.	.	.	.	.	.	.	3
740	2	39	3	1	.	24.64	1	1	1	1	1	1	5	0	.	.	.	.	.	.	.	.	3
742	1	50	3	1	.	28.6	2	1	1	1	2	1	5	0	.	.	.	.	.	.	.	.	3
903	1	64	3	1	.	31.8	3	1	1	1	3	1	5	0	.	.	.	.	.	.	.	.	3
905	1	47	3	1	.	42.5	3	1	1	1	2	1	5	0	.	.	.	.	.	.	.	.	3
907	1	64	3	1	.	28	2	1	1	1	3	2	5	0	.	.	.	.	.	.	.	.	3
908	1	58	3	1	.	50.8	3	0	1	1	3	3	5	0	.	.	.	.	.	.	.	.	3
910	1	46	3	1	.	32.23	3	1	1	1	2	1	5	0	.	.	.	.	.	.	.	.	3
912	1	61	3	1	.	36.6	3	1	1	1	3	1	5	0	.	.	.	.	.	.	.	.	3
913	1	68	3	1	.	30.67	3	1	1	1	4	1	5	0	.	.	.	.	.	.	.	.	3
914	1	56	3	1	.	30.33	3	1	1	1	3	1	5	0	.	.	.	.	.	.	.	.	3
916	2	57	3	1	.	21.8	1	1	1	1	3	1	5	0	.	.	.	.	.	.	.	.	3
918	3	55	3	1	.	26.38	2	1	1	1	3	1	5	0	.	.	.	.	.	.	.	.	3
921	2	47	3	1	.	32.19	3	1	1	1	2	1	5	0	.	.	.	.	.	.	.	.	3
924	1	52	3	1	.	36.28	3	0	1	1	2	1	5	0	.	.	.	.	.	.	.	.	3
951	1	53	3	1	.	32.7	3	1	1	1	2	1	5	0	.	.	.	.	.	.	.	.	3
954	1	66	3	1	.	36.9	3	0	1	1	4	1	5	0	.	.	.	.	.	.	.	.	3
959	1	63	3	1	.	26.24	2	1	1	1	3	1	5	0	.	.	.	.	.	.	.	.	3
961	3	54	3	1	.	24	1	1	1	1	2	1	5	0	.	.	.	.	.	.	.	.	3
962	1	78	3	1	.	34.2	3	1	1	1	5	4	5	0	.	.	.	.	.	.	.	.	3
976	1	58	3	1	.	44.41	3	1	0	1	3	1	5	0	.	.	.	.	.	.	.	.	1
1109	1	69	3	1	.	36.8	3	1	1	1	4	1	5	0	.	.	.	.	.	.	.	.	3
1110	1	48	3	1	.	31.37	3	1	1	1	2	2	5	0	.	.	.	.	.	.	.	.	2
1111	1	62	3	1	.	33.84	3	1	1	1	3	1	5	0	.	.	.	.	.	.	.	.	1
1116	1	51	1	1	2	44.6	3	1	1	1	2	4	5	1	1	0	0	1	0	.	.	2	3
506	2	46	1	1	1	23.8	1	0	0	0	2	3	5	1	1	0	0	1	0	.	.	1	3
603	1	39	1	1	1	32.3	3	1	1	1	1	3	5	1	1	0	1	1	0	.	1	2	3
953	1	38	1	1	1	30.17	3	1	1	1	1	3	5	1	1	0	0	1	0	.	.	1	3
1052	2	46	1	1	1	29.6	2	0	0	0	2	4	5	1	1	0	0	1	0	.	.	1	3
505	1	53	1	1	2	26.8	2	0	0	0	2	1	5	1	1	0	0	1	0	.	.	2	3
474	1	44	1	1	2	24.12	1	1	1	1	1	1	5	1	1	0	0	1	0	.	.	1	3
814	1	41	1	1	2	50.9	3	0	1	1	1	1	5	1	1	1	0	1	0	1	.	1	1
394	3	42	1	1	2	41.1	3	1	1	1	1	1	5	1	1	1	1	1	1	1	1	2	3
215	1	40	3	1	1	30.72	3	1	1	1	1	3	5	1	1	1	0	1	0	1	.	1	3
389	1	56	3	1	1	25.6	2	1	1	1	3	1	5	1	1	0	1	1	0	.	2	2	3
465	1	56	3	1	1	43.08	3	1	1	1	3	4	5	1	1	0	0	1	0	.	.	1	3
796	1	88	3	1	1	31.5	3	1	1	1	5	1	5	1	1	0	1	1	0	.	2	2	3
422	1	63	3	1	1	36.5	3	1	1	1	3	3	5	1	1	0	1	1	0	.	1	2	3
452	2	65	3	1	2	25.16	2	0	1	1	4	4	5	1	1	0	0	1	0	.	.	1	3
733	1	54	3	1	2	28.5	2	1	1	1	2	3	5	1	1	1	1	1	1	1	2	1	3
886	1	58	3	1	2	33.1	3	0	0	0	3	1	5	1	1	1	1	1	1	1	1	2	3
1029	1	56	3	1	2	32.7	3	0	1	1	3	1	5	1	1	1	0	1	0	1	.	1	1
1108	1	52	3	1	2	27.21	2	1	1	1	2	1	5	1	1	1	0	1	0	0	.	1	3
472	1	80	3	1	2	31.1	3	1	1	1	5	1	5	1	1	0	1	1	0	.	1	2	3
821	1	57	3	1	2	30.2	3	0	1	1	3	3	5	1	1	1	1	1	1	1	2	2	3
963	1	59	3	1	2	32.4	3	1	1	1	3	4	5	1	1	1	1	1	1	1	2	2	3
99	1	61	3	1	2	37.6	3	1	1	1	3	3	5	1	1	0	1	1	0	.	2	2	3
996	2	64	3	1	2	22.8	1	1	1	1	3	1	5	1	1	0	1	1	0	.	1	2	3
378	1	56	3	1	2	26.1	2	1	1	1	3	1	5	1	1	1	1	1	1	1	1	2	3
437	1	67	3	1	2	27.3	2	0	1	1	4	1	5	1	1	1	0	1	0	1	.	1	3
512	2	65	3	1	2	31.3	3	1	1	1	4	4	5	1	1	1	1	1	1	1	2	2	3
95	1	52	3	1	1	39.2	3	1	1	1	2	4	5	1	1	1	1	1	1	1	2	2	3
225	2	55	3	1	2	25.4	2	0	0	0	3	1	5	1	1	1	0	1	0	1	.	1	3
815	1	62	3	1	2	27.2	2	1	1	1	3	1	5	1	1	1	1	1	1	1	1	1	1
607	2	75	3	1	2	41.78	3	1	1	1	5	1	5	1	1	1	0	1	0	1	.	1	3
971	1	61	3	1	2	25.2	2	1	1	1	3	1	5	1	1	0	0	1	0	.	.	1	3
392	1	53	3	1	2	28.5	2	1	1	1	2	1	5	1	1	1	1	1	1	1	2	2	3
711	3	67	3	1	2	33	3	1	1	1	4	1	5	1	1	0	1	1	0	.	1	2	3
433	1	54	3	1	2	34.78	3	1	1	1	2	4	5	1	1	0	0	1	0	.	.	2	1
938	1	63	3	1	2	36.65	3	1	1	1	3	4	5	1	1	1	1	1	1	1	2	2	3
965	1	41	.	2	2	29.1	2	0	1	1	1	1	5	1	2	0	0	1	0	.	.	.	3
457	2	39	1	1	1	24.3	1	1	0	1	1	1	5	1	3	0	0	1	0	.	.	.	3
484	1	52	2	1	1	51.9	3	1	1	1	2	1	5	1	3	0	0	1	0	.	.	.	3
659	1	43	3	1	2	29.03	2	0	1	1	1	4	5	1	4	0	0	1	0	.	.	.	3
431	1	66	.	2	2	32.54	3	1	1	1	4	1	5	1	6	0	0	1	0	.	.	.	3
640	1	57	3	1	2	42.5	3	1	1	1	3	1	5	1	8	0	0	1	0	.	.	.	3
1018	2	74	3	1	2	38	3	1	1	1	4	1	5	1	9	0	0	1	0	.	.	.	3
522	2	44	3	1	1	30	3	0	1	1	1	1	5	1	10	1	1	1	1	1	3	.	3
363	2	71	3	1	2	24	1	1	1	1	4	4	5	1	11	0	0	1	0	.	.	.	3
214	1	54	3	1	2	26.72	2	0	0	0	2	1	5	1	11	0	0	1	0	.	.	.	3
370	1	39	1	1	2	40.3	3	1	1	1	1	1	5	1	12	1	0	1	0	0	.	.	3
204	1	54	1	1	2	34.8	3	1	1	1	2	1	5	1	12	.	.	.	.	.	.	.	3
191	1	53	3	1	2	28.7	2	1	1	1	2	1	5	1	12	.	.	.	.	.	.	.	3
91	2	61	3	1	2	32.5	3	1	1	1	3	4	5	1	12	0	1	1	0	.	3	.	2
92	1	49	3	1	2	39.9	3	1	1	1	2	1	5	1	14	1	0	0	0	0	.	.	3
208	1	77	3	1	2	24.78	1	1	1	1	5	2	5	1	15	1	1	1	1	1	3	.	1
304	2	62	3	1	2	35.19	3	1	1	1	3	1	5	1	20	0	0	1	0	.	.	.	3
326	2	54	3	1	1	27.6	2	1	0	1	2	1	5	1	22	1	0	1	0	0	.	.	3
911	1	47	1	1	2	28.95	2	1	1	1	2	1	5	1	24	1	1	1	1	0	3	.	3
1033	1	55	.	2	1	28.01	2	1	1	1	3	1	5	1	30	0	1	1	0	.	3	.	3

## Sheet: Variable Labels
hx_smoking	1	never
	2	former
	3	current
menopause	1	pre-menopausal
	2	peri-menopausal
	3	post-menopausal
sex	1	female
	2	male
TimeSinceFirstCancerDx	1	</= 3 years
	2	> 3 years
	3	unknown
BMICategories	1	normal: 18.5-24.99
	2	overweight: 25-29.99
	3	obses: >/=30
aerobicguidelinesmet	0	yes
	1	no
resistanceguidelinesmet	0	yes
	1	no
bothguidelinesmet	0	yes
	1	no
AgeCategories	1	< 45 years
	2	45-54 years
	3	55-64 years
	4	65-74 years
	5	>/= 75 years
RaceEthnicity	1	White (non-Hispanic)
	2	Asian
	3	Black or African American
	4	Hispanic or Latino
insurance	1	self-pay
	2	medicare or medicaid
	3	private insurance
	4	other
	5	not reported
hx_cancer	0	no
	1	yes
cancer_type	1	breast
	2	colon
	3	thyroid
	4	endometrial
	5	lung
	6	prostate
	7	renal cell
	8	ovarian
	9	cervical
	10	non-hodgkin's lymphoma
	11	melanoma
	12	other skin cancer
	13	esophageal
	14	CML
	15	connective tissue
	16	CLL
	17	parotid
	18	stomach
	19	AML
	20	metastatic cancer of unknown primary
	21	t-cell lymphoma
	22	metastatic cancer
	23	sebaceous cell cancer
	24	hodgkin's lymphoma
	25	pancreatic
	26	urothelial carcinoma
	27	rectal
	28	head and neck
	29	soft tissue
	30	other
	31	b-cell lymphoma
chemo_ther	0	no
	1	yes
radi_ther	0	no
	1	yes
surg_tr	0	no
	1	yes
MultiModality	0	no
	1	yes
anth_cyc	0	no
	1	yes
rad_side	1	Left
	2	Right
	3	N/A
surg_type	1	Mastectomy
	2	Lumpectomy
hx_diabet	1	yes
	2	pre-diabetes
	3	no
